# Supplementary material for: Human disturbances affect the topology of food webs
Source: Ecol Lett. 2022 Sep 27;25(11):2476–88. doi: 10.1111/ele.14107 (PMC9828725; doi:10.1111/ele.14107)
Supplement: Supplementary file 2 — Appendix S3 [file ELE-25-2476-s002.xlsx]

## Sheet: cover
					Supplementary Material - Food web description
				Human disturbances affect the topology of food webs
					Mestre, F.; Rozenfeld, A. & Araújo, M.B.
					Corresponding author: Araújo, Miguel B. (maraujo@mncn.csic.es)

## Sheet: table
code	Rg	Rpl	D2PG	D2SF	nodes	links	ecosystem	human footprint	marine impact	year	Full reference
EB_125	0	0.0190349	1.00018	0.980965	14	70	coastal	43.5	NA	2005	Gamito S.,Erzini K.(2005). Trophic food web and ecosystem attributes of a water reservoir of the Ria Formosa (south Portugal) Ecological Modelling. pp 509-520
EB_133	0.938958	0	0.0610425	1.37173	18	63	coastal	NA	0.815218	2004	Samb B.,Mendy A.(2004). Dynamique du réseau trophique de l'écosystème sénégambien en 1990 West African marine ecosystems: models and fisheries impacts. pp 57-70. In Palomares M.L.D.,Pauly D.
EB_135	0.504423	0.0314832	0.496576	1.092	44	406	coastal	NA	0.973669	2004	Heymans J.J.,Vakily J.M.(2004). Structure and dynamics of the marine ecosystem off Sierra Leone for three time periods: 1964, 1978, 1990 West African marine ecosystems: models and fisheries impacts. pp 160-169. In Palomares M.L.D.,Pauly D.
EB_136	0.334988	0.12956	0.677516	0.932675	44	415	coastal	NA	0.973669	2004	Heymans J.J.,Vakily J.M.(2004). Structure and dynamics of the marine ecosystem off Sierra Leone for three time periods: 1964, 1978, 1990 West African marine ecosystems: models and fisheries impacts. pp 160-169. In Palomares M.L.D.,Pauly D.
EB_145	0.234922	0.0309112	0.765703	0.997157	30	234	coastal	NA	1.28499	2004	Savenkoff C.,Bourdages H.,Swain D.P.,Despatie S.-P.,Hanson M.J.,Méthot R.,Morissette L.,Hammill M.O.(2004). Input data and parameter estimates for ecosystem models of the southern Gulf of St. Lawrence (mid-1980s and mid-1990s) Canadian Technical Report of Fisheries and Aquatic Sciences
EB_168	0.110091	0.000381396	0.889909	1.00566	22	129	marine	0	NA	2001	Pedersen S.A.,Zeller D.(2001). A mass balance model for the West Greenland marine ecosystem Fisheries Impacts on North Atlantic Ecosystems: Models and Analyses. pp 111-127. In Guénette S.,Christensen V.,Pauly D.,Guénette S.,Christensen V.,Pauly D.
EB_172	0.106034	0.00625849	0.893987	0.999383	15	70	coastal	NA	0.853277	2002	Martell S.J.D.(2002). Variation in pink shrimp populations off the West coast of Vancouver Island: oceanographic and trophic interactions
EB_175	0.351216	0	0.648784	1.05988	36	238	coastal	0	NA	2002	Aydin K.Y.,Lapko V.V.,Radchenko V.I.,Livingston P.A.(2002). A comparison of the eastern Bering and western Bering Sea shelf and slope ecosystems through the use of mass-balance food web models NOAA Technical Memorandum
EB_183	0	0	1	1	25	157	marine	NA	1.42825	1999	Trites A.W.,Livingston P.A.,Mackinson S.,Vasconcellos M.C.,Springer A.M.,Pauly D.(1999). Ecosystem Change and the Decline of Marine Mammals the Eastern Bering Sea: Testing the Ecosystem Shift and Commercial Whaling Hypotheses Fisheries Centre Research Reports
EB_189	0.356745	0	0.643255	1.06173	19	74	coastal	10.5	NA	2000	Wolff M.,Koch V.,Isaac V.(2000). A Trophic Flow Model of the Caeté Mangrove Estuary (North Brazil) with Considerations for the Sustainable Use of its Resources Estuarine, Coastal and Shelf Science. pp 789-803
EB_2	0.7274	0.0704447	0.281555	1.18033	19	62	coastal	NA	0.501215	1997	Dalsgaard J.,Pauly D.,Okey T.A.(1997). Preliminary mass-balance model of Prince William Sound, Alaska, for the pre-spill period, 1980-1989 Fisheries Centre Research Reports
EB_217	0	0	1	1	11	54	coastal	24	NA	1993	Palomares M.L.D.,Reyes-Marchant P.,Lair N.,Zainure M.,Barnabé G.,Lasserre G.(1993). A Trophic Model of a Mediterranean Lagoon, Etang de Thau, France . pp 224-229. In Christensen V.,Pauly D.,Christensen V.,Pauly D.,Christensen V.,Pauly D.
EB_218	0.330259	0.040481	0.670963	1.01477	18	72	coastal	22	NA	2004	Lobry J.(2004). Which reference pattern of functioning for estuarine ecosystems? The case of fish successions in the Gironde estuary
EB_221	0.337235	0	0.662765	1.05533	10	36	freshwater	33.5	NA	1993	Palomares M.L.D.,Yulianto B.,Puy L.,Bengen D.,Belaud A.,Palomares M.L.D.,Yulianto B.,Puy L.,Bengen D.,Belaud A.(1993). A Preliminary Model of the Garonne River (Toulouse, France) Ecosystem in Spring . pp 172-179. In Christensen V.,Pauly D.,Christensen V.,Pauly D.,Christensen V.,Pauly D.,Christensen V.,Pauly D.,Christensen V.,Pauly D.
EB_227	0	0	1	1	24	170	marine	4.5	NA	2001	Buchary E.A.(2001). Preliminary reconstruction of the Icelandic marine ecosystem in 1950 and some predictions with time series data Fisheries Impacts on the North Atlantic Ecosystems: Models and Analyses. pp 198-206. In Guénette S.,Christensen V.,Pauly D.
EB_232	0.852679	0	0.147321	1.31418	12	27	coastal	30.5	NA	2004	Brando V.E.,Ceccarelli R.,Libralato S.,Ravagnan G.(2004). Assessment of environmental management effects in a shallow water basin using mass-balance models Ecological Modelling. pp 213-232
EB_239	0.369442	0	0.630558	1.06606	27	153	marine	NA	1.0305	2002	Arregu_x001A_n-Sánchez F.,Arcos E.,Chávez E.A.(2002). Flows of biomass and structure in an exploited benthic ecosystem in the Gulf of California, Mexico Ecological Modelling. pp 167-183
EB_241	0.800536	0.00680605	0.19958	1.27565	26	189	coastal	4	NA	2003	Zetina-Rejón M.J.,Arregu_x001A__x001A_n-Sánchez F.,Chávez E.A.(2003). Trophic structure and flows of energy in the Huizache_x001A_Caimanero lagoon complex on the Pacific coast of Mexico Estuarine, Coastal and Shelf Science. pp 803-815
EB_243	0.620799	0	0.379201	1.17703	20	145	coastal	NA	1.10799	1998	Manickchand-Heileman S.,Arregu_x001A__x001A_n-Sánchez F.,Lara-Domínguez A.,Soto L.A.(1998). Energy flow and network analysis of Terminos Lagoon, SW Gulf of Mexico Journal of Fish Biology. pp 179-197
EB_246	0	0	1	1	16	71	coastal	NA	0.700358	1993	Chávez E.A.,Garduño M.,Arregu_x001A__x001A_n-Sánchez F.(1993). Trophic Dynamic Structure of Celestun lagoon, Southern Gulf of Mexico . pp 186-192. In Christensen V.,Pauly D.,Christensen V.,Pauly D.,Christensen V.,Pauly D.
EB_247	0.26411	0	0.73589	1.03429	19	96	coastal	NA	0.700358	2001	Vega-Cendejas M.E.,Arregu_x001A__x001A_n-Sánchez F.(2001). Energy fluxes in a mangrove ecosystem from a coastal lagoon in Yucatan Peninsula, Mexico Ecological Modelling. pp 119-133
EB_252	0.182534	0	0.817466	1.01652	40	352	coastal	NA	NA	2006	Guénette S.,Heymans S.J.J.,Christensen V.,Trites A.W.(2006). Ecosystem models show combined effects of fishing, predation, competition, and ocean productivity on Steller sea lions (Eumetopias jubatus) in Alaska Canadian Journal of Fisheries and Aquatic Sciences. pp 2495-2517
EB_266	0.0921963	0.0972146	0.912994	0.907481	17	50	coastal	NA	3.86468	2004	Lin H.-J.,Shao K.-T.,Hwang J.-S.,Lo W.-T.,Cheng I.-J.,Lee L.-H.(2004). A trophic model for Kuosheng Bay in northern Taiwan Journal of Marine Science and Technology. pp 424-432
EB_267	0	0	1	1	13	40	coastal	NA	NA	1999	Lin H.-J.,Shao K.-T.,Kuo S.-R.,Hsieh H.-L.,Wong S.-L.,Chen I.-M.,Lo W.-T.,Hung J.-J.(1999). A Trophic Model of a Sandy Barrier Lagoon at Chiku in Southwestern Taiwan Estuarine, Coastal and Shelf Science. pp 575-588
EB_269	0.508141	0.00112969	0.49186	1.12069	20	125	marine	NA	1.45476	1997	McCormick Venier J.(1997). Seasonal ecosystem models of the Looe Key National Marine Sanctuary, Florida
EB_279	0	0.00363709	1.00001	0.996363	48	325	coastal	NA	0.501215	2004	Okey T.A.,Wright B.A.(2004). Toward ecosystem-based extraction policies for Prince William Sound, Alaska: integrating conflicting objectives and rebuilding Pinnipeds Bulletin of Marine Science. pp 727-747
EB_282	0	0	1	1	16	72	coastal	34	NA	1993	Mendoza J.J.(1993). A preliminary biomass budget for the Northeastern Venezuela shelf ecosystem . pp 285-297. In Christensen V.,Pauly D.
EB_291	0	0.00531749	1.00001	0.994683	25	162	coastal	NA	0.622171	2003	Zetina-Rejón M.J.,Arregu_x001A_n-Sánchez F.,Zetina-Rejón M.J.,Arregu_x001A_n-Sánchez F.,Zetina-Rejón M.J.,Arregu_x001A_n-Sánchez F.(2003). Flujos de energía y estructura trófica de la Sonda de Campeche, Suroeste del Golfo de México Memorias del III Foro de Camarón del Golfo de México y Mar Caribe. pp 49-57. In Wakida Kusunoki A.T.,Solana-Sansores R.,Uribe-Martinez J.,Wakida Kusunoki A.T.,Solana-S…
EB_298	0.696335	0.557022	0.634418	0.825295	40	185	freshwater	9.5	NA	2005	Angelini R.,Agostinho A.A.(2005). Food web model of the Upper Paraná River Floodplain: description and aggregation effects Ecological Modelling. pp 109-121
EB_305	0	0	1	1	29	215	coastal	NA	0.992241	2003	Garces L.R.,Man A.,Ahmad A.T.,Mohamad-Norizam M.,Silvestre G.T.(2003). A trophic model of the coastal fisheries ecosystem off the West Coast of Sabah and Sarawak, Malaysia . pp 333-352. In Silvestre G.,Garces L.,Stobutzki I.,Ahmed M.,Valmonte-Santos R.A.,Luna C.,Lachica-Aliño L.,Munro P.,Christensen V.,Pauly D.
EB_307	0.289561	0	0.710439	1.04108	38	361	coastal	NA	1.80908	2005	Galván Piña V.H.(2005). Impacto de la pesca en la estructura, función y productividad del ecosistema de la Plataforma Continental de las costas de Jalisco y Colima, México
EB_311	0.938282	0.0698247	0.0931909	1.32121	20	89	marine	NA	0.563321	1993	Jarre-Teichmann A.,Pauly D.(1993). Seasonal Changes in the Peruvian Upwelling Ecosystem . pp 307-314. In Christensen V.,Pauly D.
EB_312	0.359256	0.0073283	0.640786	1.05568	20	90	marine	NA	0.563321	1993	Jarre-Teichmann A.,Pauly D.(1993). Seasonal Changes in the Peruvian Upwelling Ecosystem . pp 307-314. In Christensen V.,Pauly D.
EB_318	0	0	1	1	13	56	coastal	0	NA	1993	Abarca-Arenas L.G.,Valero-Pacheco E.(1993). Toward a Trophic Model of Tamiahua, a Coastal Lagoon in Mexico . pp 181-185. In Christensen V.,Pauly D.
EB_320	0.820821	0.0275774	0.181289	1.27254	21	111	coastal	NA	0.63454	1993	Arregu_x001A__x001A_n-Sánchez F.,Seijo J.C.,Valero-Pacheco E.(1993). An application of ECOPATH II to the North Continental Shelf Ecosystem of Yucatan, Mexico . pp 269-278. In Christensen V.,Pauly D.,Christensen V.,Pauly D.,Christensen V.,Pauly D.
EB_323	0	0	1	1	19	100	coastal	NA	1.23305	1993	Vega-Cendejas M.E.,Arregu_x001A_n-Sánchez F.,Hernández M.(1993). Trophic fluxes on the Campeche Bank, Mexico . pp 206-213. In Christensen V.,Pauly D.,Christensen V.,Pauly D.,Christensen V.,Pauly D.
EB_324	0.157041	0	0.842959	1.01226	21	141	marine	11	2.54724	1996	Opitz S.(1996). Trophic Interactions in Caribbean Coral Reefs ICLARM Tech. Rep. 43, 341 p.
EB_328	0.231525	0	0.768475	1.02645	27	168	marine	NA	1.08581	2002	Martell S.J.D.,Beattie A.I.,Walters C.J.,Nayar T.,Briese R.(2002). Simulating fisheries management strategies in the Strait of Georgia ecosystem using Ecopath and Ecosim The Use of Ecosystem Models to Investigate Multispecies Management Strategies for Capture Fisheries. pp 16-23. In Pitcher T.,Cochrane K.,Pitcher T.,Cochrane K.,Pitcher T.,Cochrane K.,Pitcher T.,Cochrane K.,Pitcher T.,Cochrane K.
EB_335	0.556339	0.0492575	0.446387	1.10156	32	192	coastal	NA	1.75061	2012	Lassalle G.,Gascuel D., Lobry J.,Pierce G.J.,Ridoux V.,Santos M.B.,Spitz J.,Niquil N.(2012). An ecosystem approach for the assessment of fisheries impacts on marine top predators: the Bay of Biscay case study ICES Journal of Marine Science: Journal du Conseil. pp 925-938
EB_405	0.293006	0.129325	0.718725	0.918656	37	334	coastal	NA	0.740368	2006	Bulman C.(2006). Trophic webs and modelling of Australia's North West Shelf NWSJEMS Technical Report
EB_407	0.244567	0.0315956	0.756093	0.998809	25	114	marine	NA	1.25187	2002	Bulman C.M.,Butler A.J.,Condie S.(2002). A trophodynamic model for the Tasmanian Seamounts Marine Reserve: links between pelagic and deepwater ecosystems Report to CSIRO Marine Research Environment Australia and the Fisheries Research and Development Corporation
EB_412	0.381333	0	0.618667	1.07024	29	135	coastal	NA	0.93398	1998	Christensen V.(1998). Fishery-induced changes in a marine ecosystem: insight from models of the Gulf of Thailand Journal of Fish Biology. pp 128-142
EB_414	0	0	1	1	15	63	coastal	NA	5.87342	2003	Christensen V.,Garces L.,Silvestre G.,Pauly D.,Christensen V.,Garces L.,Silvestre G.,Pauly D.,Christensen V.,Garces L.,Silvestre G.,Pauly D.,Christensen V.,Garces L.,Silvestre G.,Pauly D.(2003). Fisheries Impact on the South China Sea Large Marine Ecosystem: A Preliminary Analysis using Spatially-Explicit Methodology . pp 51-62. In Silvestre G.,Garces L.,Stobutzki I.,Ahmed M.,Valmonte-Santos R.A.…
EB_417	0	0	1	1	18	114	coastal	NA	0.686221	2012	Cisneros-Montemayor A.M.,Christensen V.,Arreguín-Sánchez F.,Sumaila R.U.(2012). Ecosystem models for management advice: An analysis of recreational and commercial fisheries policies in Baja California Sur, Mexico Ecological Modelling. pp 8-16
EB_429	0.101104	0	0.898896	1.0051	25	135	coastal	NA	1.25949	2004	Falk-Petersen J.(2004). Ecosystem effects of red king crab invasion - a modelling approach using Ecopath with Ecosim
EB_433	0.999911	0.502997	0.502997	1.11662	7	12	coastal	NA	2.89359	2002	Gucu A.C.(2002). Can Overfishing be Responsible for the Successful Establishment of Mnemiopsis leidyi in the Black Sea? Estuarine, Coastal and Shelf Science. pp 439-451
EB_435	0.999911	0.502997	0.502997	1.11662	7	12	coastal	NA	2.89359	2002	Gucu A.C.(2002). Can Overfishing be Responsible for the Successful Establishment of Mnemiopsis leidyi in the Black Sea? Estuarine, Coastal and Shelf Science. pp 439-451
EB_441	0.379832	0.0262286	0.620723	1.04523	39	337	coastal	16	NA	2008	Haputhantri S.S.K.,Villanueva M.C.S.,Moreau J.(2008). Trophic interactions in the coastal ecosystem of Sri Lanka: An ECOPATH preliminary approach Estuarine, Coastal and Shelf Science. pp 304-318
EB_444	0.45617	0.50173	0.739921	0.675548	29	158	coastal	NA	1.77762	2001	Heymans J.J.(2001). The Gulf of Maine, 1977-1986 Fisheries Impacts on North Atlantic Ecosystems: Models and Analyses. pp 129-149. In Guénette S.,Christensen V.,Pauly D.
EB_446	0	0.00728676	1.00003	0.992713	40	410	coastal	NA	1.41723	2010	Hoover C.(2010). Hudson Bay ecosystem: past, present, and future A Little Less Arctic. pp 217-236
EB_452	0	0.364169	1.06425	0.635831	19	37	coastal	NA	2.08935	2006	Libralato S.,Tempesta M.,Solidoro C.,Spoto M.(2006). An ecosystem model applied to Miramare Natural Marine Reserve: limits, advantages and perspectives Biologia Marina Mediterranea. pp 386-395
EB_46	0	0	1	1	20	126	marine	NA	0.813307	2004	Zeller D.,Reinert J.(2004). Modelling spatial closures and fishing effort restrictions in the Faroe Islands marine ecosystem Ecological Modelling. pp 403-420
EB_464	1.00001	0	6.41407e-06	1.41422	10	17	coastal	19.5	NA	1992	Christensen V.,Pauly D.(1992). The ECOPATH II - a software for balancing steady-state ecosystem models and calculating network characteristics Ecological Modelling. pp 169-185
EB_468	0.720307	0.0166372	0.280187	1.21895	16	31	coastal	NA	2.89359	2000	Orek H.(2000). An application of mass balance Ecopath model to the trophic structure in the Black Sea after anchovy collapse
EB_473	0.511218	0.0445047	0.490804	1.08366	27	169	coastal	46	NA	2004	Pinnegar J.K.,Polunin N.V.C.(2004). Predicting indirect effects of fishing in Mediterranean rocky littoral communities using a dynamic simulation model Ecological Modelling. pp 249-267
EB_48	0.364424	0	0.635576	1.06433	43	285	marine	NA	NA	2004	Okey T.A.,Banks S.,Born A.F.,Bustamante R.H.,Calvopiña M.,Edgar G.J.,Espinoza E.,Fariña J.M.,Garske L.E.,Reck G.K.,Salazar S.,Shepherd S.,Toral-Granda V.,Wallem P.(2004). A trophic model of a Galápagos subtidal rocky reef for evaluating fisheries and conservation strategies Ecological Modelling. pp 383-401
EB_486	0.140033	0	0.859967	1.00976	31	220	coastal	NA	1.45238	2004	Stobberup K.A.,Ramos V.D.M.,Coelho M.L.(2004). Ecopath model of the Cape Verde coastal ecosystem West African marine ecosystems: models and fisheries impacts. pp 39-56. In Palomares M.L.D.,Pauly D.,Palomares M.L.D.,Pauly D.,Palomares M.L.D.,Pauly D.
EB_488	0	0.322864	1.05083	0.677136	33	178	marine	NA	1.16312	2008	Tam J.,Taylor M.H.,Blaskovic V.,Espinoza P.,Michael Ballón R.,Díaz E.,Wosnitza-Mendo C.,Argüelles J.,Purca S.,Ayón P.(2008). Trophic modeling of the Northern Humboldt current ecosystem, Part I: comparing trophic linkages under La Niña and El Niño conditions Progress in Oceanography. pp 352-365
EB_489	0	0	1	1	21	81	coastal	NA	1.86119	2008	Taylor M.H.,Wolff M.,Vadas F.,Yamashiro C.(2008). Trophic and environmental drivers of the Sechura Bay Ecosystem (Peru) over an ENSO cycle Helgoland Marine Research. pp 15-32
EB_490	0.190708	0	0.809292	1.01802	20	78	coastal	NA	0.724064	2008	Taylor M.H.,Wolff M.,Mendo J.,Yamashiro C.(2008). Changes in trophic flow structure of Independence Bay (Peru) over an ENSO cycle Progress in Oceanography. pp 336-351
EB_495	0	0	1	1	40	414	coastal	NA	2.06019	2010	Tsagarakis K.,Coll M.,Giannoulaki M.,Somarakis S.,Papaconstantinou C.,Machias A.(2010). Food-web traits of the North Aegean Sea ecosystem (Eastern Mediterranean) and comparison with other Mediterranean ecosystems Estuarine, Coastal and Shelf Science. pp 233-248
EB_496	0	0	1	1	19	150	marine	NA	1.09704	2008	Tsehaye I.,Nagelkerke L.A.J.(2008). Exploring optimal fishing scenarios for the multispecies artisanal fisheries of Eritrea using a trophic model Ecological Modelling. pp 319-333
EB_497	0.308422	0	0.691578	1.04648	41	316	coastal	10	NA	2012	Valls A.,Gascuel D.,Guénette S.,Francour P.(2012). Modeling trophic interactions to assess the effects of a marine protected area: case study in the NW Mediterranean Sea Marine Ecology Progress Series. pp 201-201
EB_500	0	0	1	1	26	183	marine	0	NA	2008	Watermeyer K.E.,Shannon L.J.,Roux J.P.,Griffiths C.L.(2008). Changes in the trophic structure of the northern Benguela before and after the onset of industrial fishing African Journal of Marine Science. pp 383-403
EB_502	0	0	1	1	26	183	marine	0	NA	2008	Watermeyer K.E.,Shannon L.J.,Roux J.P.,Griffiths C.L.(2008). Changes in the trophic structure of the northern Benguela before and after the onset of industrial fishing African Journal of Marine Science. pp 383-403
EB_503	0	0	1	1	26	183	marine	0	NA	2008	Watermeyer K.E.,Shannon L.J.,Roux J.P.,Griffiths C.L.(2008). Changes in the trophic structure of the northern Benguela before and after the onset of industrial fishing African Journal of Marine Science. pp 383-403
EB_513	0.174877	0	0.825123	1.01518	14	38	coastal	NA	0.908609	2011	Kay D.W.(2011). Liberia report on Ecopath modeling Ecosystem-based fisheries management using Ecopath with Ecosim (EwE) software. pp 105-118. In Christensen V.,Villanueva C.
EB_519	0	0.452762	1.09772	0.547238	36	119	marine	NA	1.10471	2010	Walters C.,Christensen V.,Walters W.,Rose K.(2010). Representation of multistanza life histories in Ecospace models for spatial organization of ecosystem trophic interaction patterns Bulletin of Marine Science. pp 439-459
EB_53	0.343978	0	0.656022	1.05751	21	117	coastal	NA	0.969476	1996	Wolff M.,Hartmann H.J.,Koch V.(1996). A pilot trophic model for Golfo Dulce, a fjord-like tropical embayment, Costa Rica Revista de Biologia Tropical. pp 215-231
EB_567	0	0.264194	1.03431	0.735806	9	21	coastal	4.5	NA	2010	Lercari D.,Bergamino L.,Defeo O.(2010). Trophic models in sandy beaches with contrasting morphodynamics: comparing ecosystem structure and biomass flow Ecological Modelling. pp 2751-2759
EB_58	0	0.00227008	1	0.99773	15	41	coastal	NA	1.11074	1993	Browder J.A.,Browder J.A.(1993). A pilot model of the Gulf of Mexico continental shelf . pp 279-284. In Christensen V.,Pauly D.
EB_63	0.268718	0.0266784	0.731769	1.00973	41	295	coastal	NA	1.16526	2002	Blanchard J.L.,Pinnegar J.K.,Mackinson S.(2002). Exploring Marine Mammal-Fishery Interactions Using 'Ecopath with Ecosim': Modelling the Barents Sea Ecosystem Science Series Technical Report
EB_637	0.866472	0.014672	0.134332	1.31211	21	60	marine	8	NA	2004	Neira S.,Arancibia H.,Cubillos L.(2004). Comparative analysis of trophic structure of commercial fishery species off Central Chile in 1992 and 1998 Ecological Modelling. pp 233-248
EB_64	0.366489	0.0405817	0.634809	1.02703	41	300	coastal	NA	NA	2002	Blanchard J.L.,Pinnegar J.K.,Mackinson S.(2002). Exploring Marine Mammal-Fishery Interactions Using 'Ecopath with Ecosim': Modelling the Barents Sea Ecosystem Science Series Technical Report
EB_650	0.304245	0.00264627	0.69576	1.04273	38	340	marine	NA	1.39475	2004	Ould Taleb Ould Sidi M.M.,Guénette S.(2004). Modèle trophique de la ZEE mauritanienne: comparaison de deux périodes (1987 et 1998) West African marine ecosystems: models and fisheries impacts. pp 12-38. In Palomares M.L.D.,Pauly D.
EB_651	0	0.0150285	1.00011	0.984972	38	338	marine	NA	1.39475	2004	Ould Taleb Ould Sidi M.M.,Guénette S.(2004). Modèle trophique de la ZEE mauritanienne: comparaison de deux périodes (1987 et 1998) West African marine ecosystems: models and fisheries impacts. pp 12-38. In Palomares M.L.D.,Pauly D.
EB_658	0.952296	0	0.0477042	1.38089	20	94	marine	NA	1.29653	1993	Jarre-Teichmann A.,Pauly D.(1993). Seasonal Changes in the Peruvian Upwelling Ecosystem . pp 307-314. In Christensen V.,Pauly D.
EB_663	0.71469	0.231476	0.367401	1.04948	30	209	marine	NA	1.09873	2003	Bredesen E.L.(2003). Krill and the Antarctic: Finding the Balance
EB_664	0.296014	0.204765	0.733161	0.848542	13	40	coastal	NA	1.08044	2001	Vasconcellos M.,Gasalla M.A.(2001). Fisheries catches and the carrying capacity of marine ecosystems in southern Brazil Fisheries Research. pp 279-295
EB_669	0	0	1	1	18	102	marine	NA	NA	2004	Duarte L.O.,Garc_x001A__x001A_a C.B.(2004). Trophic role of small pelagic fishes in a tropical upwelling ecosystem Ecological Modelling. pp 323-338
EB_677	0	0	1	1	21	118	coastal	NA	NA	1998	Wolff M.,Chavarria J.B.,Koch V.,Vargas J.A.(1998). A trophic flow model of the Golfo de Nicoya, Costa Rica Revista de Biologia Tropical. pp 63-79
EB_68	0	0	1	1	21	120	marine	4	NA	1999	Samb B.(1999). Icelandic Shelf
EB_680	0.720485	0.0334086	0.281504	1.20557	29	124	coastal	NA	1.44407	1995	Christensen V.(1995). A Model of Throphic Interactions in the North Sea in 1981, the Year of the Stomach Dana. pp 1-28
EB_682	0.570155	0	0.429845	1.15112	26	108	coastal	15.5	NA	1993	Aliño P.M.,McManus L.T.,McManus J.W.,Nañola Jr C.L.,Fortes M.D.,Trono Jr. G.C.,Jacinto G.S.,Aliño P.M.,McManus L.T.,McManus J.W.,Nañola Jr C.L.,Fortes M.D.,Trono Jr. G.C.,Jacinto G.S.(1993). Initial parameter estimations of a coral reef flat ecosystem in Bolinao, Pangasinan, Northwestern Philippines . pp 252-258. In Christensen V.,Pauly D.,Christensen V.,Pauly D.,Christensen V.,Pauly D.,Christens…
EB_687	0	0	1	1	24	129	coastal	NA	0.909371	1993	Arregu_x001A_n-Sánchez F.,Valero-Pacheco E.,Chavez E.A.(1993). A trophic box model of the coastal fish communities of the southwestern Gulf of Mexico . pp 197-205. In Christensen V.,Pauly D.,Christensen V.,Pauly D.,Christensen V.,Pauly D.
EB_691	0.89309	0	0.10691	1.34075	9	17	coastal	NA	3.13922	2014	Akoglu E.,Salihoglu B.,Libralato S.,Oguz T.,Solidoro C.(2014). An indicator-based evaluation of Black Sea food web dynamics during 1960-2000 Journal of Marine Systems. pp 113-125
EB_692	0.89309	0	0.10691	1.34075	9	17	coastal	NA	3.13922	2014	Akoglu E.,Salihoglu B.,Libralato S.,Oguz T.,Solidoro C.(2014). An indicator-based evaluation of Black Sea food web dynamics during 1960-2000 Journal of Marine Systems. pp 113-125
EB_693	0.833326	0.00235567	0.16669	1.29989	10	20	coastal	NA	3.13922	2014	Akoglu E.,Salihoglu B.,Libralato S.,Oguz T.,Solidoro C.(2014). An indicator-based evaluation of Black Sea food web dynamics during 1960-2000 Journal of Marine Systems. pp 113-125
EB_725	0	0	1	1	35	399	coastal	NA	0.576667	2009	Gascuel D.,Guénette S.,Diallo I.,Sidibé A.(2009). Impact de la pêche sur l'écosystème marin de Guinée - Modélisation EwE 1985/2005 - Fisheries Centre Research Reports
EB_726	0.199292	0	0.800708	1.01967	35	400	coastal	NA	0.576667	2009	Gascuel D.,Guénette S.,Diallo I.,Sidibé A.(2009). Impact de la pêche sur l'écosystème marin de Guinée - Modélisation EwE 1985/2005 - Fisheries Centre Research Reports
EB_99	0.288826	0.0137612	0.711307	1.02766	55	597	coastal	NA	1.48796	2001	Okey T.A.(2001). A 'straw-man' Ecopath model of the Middle Atlantic Bight continental shelf, United States Fisheries Impacts on North Atlantic Ecosystems: Models and Analyses. pp 151-166. In Guenette S.,Christensen V.,Pauly D.
GW_1	1.00001	0	1.24431e-05	1.41422	9	18	coastal	NA	0.917469	1970	Qazim, S.Z. (1970) Some problems related to the food chain in a tropical estuary. In: J.H. Steele (ed.). (1970) Marine Food Chains. (Oliver and Boyd, Edinburgh), pp. 45-51, from p. 50.
GW_10	0	1	1.41421	1.11022e-15	5	6	coastal	12	2.00728	1976	B.A. Menge and J.P. Sutherland. Species Diversity Gradients: Synthesis of the Roles of Predation, Competition, and Temporal Heterogeneity. The American Naturalist, 110(973), pp. 351-369.
GW_100	0.770612	0.0260853	0.230866	1.24192	22	59	terrestrial	5.5	NA	1980	Sharma, I.K. (1980). A study of ecosystems of the Indian desert. Trans. Indian Soc. Desert Technol. and Univ. Center Desert Stud. 5(2):51-55.
GW_101	0	0	1	1	6	5	freshwater	8.5	NA	1955	Ohm, P. and Remmert, H. (1955). Etudes sur les rockpools des Pyrenees-Orientales, Vie et Milieu. 6:194-209.
GW_104	0.819698	0.0490057	0.186843	1.25551	27	62	coastal	NA	2.5654	1986	B.A. Menge, J. Lubchenco, S.D. Gaines, and L.R. Ashkenas. (1986). A test of the Menge-Sutherland model of community organization in a tropical rocky intertidal food web. Oecologia, 71, pp. 75-89.
GW_105	0	0	1	1	10	22	coastal	NA	2.59246	1982	D.C. Edwards, D.O. Conover, and F. Sutter III. Mobile Predators and the Structure of Marine Intertidal Communities. Ecology, 63(4), pp. 1175-1180.
GW_106	0.871406	0.612663	0.626013	0.953613	37	79	coastal	NA	0.91101	1965	Glynn, P.W. (1965). Community composition, structure, and interrelationships in the marine intertidal Endocladia muricata-Balanaus glandula association in Monterey Bay, California. Beaufortia, 12: 1-198.
GW_108	0.951391	0.289505	0.293557	1.18741	14	20	coastal	34	NA	1937	W.G. Hewatt. (1937). Ecological Studies on Selected Marine Intertidal Communities of Monterey Bay, California. American Midland Naturalist. 18(2), pp. 161-206.
GW_109	0.623864	0.474375	0.605401	0.815775	21	57	coastal	35	4.05417	1981	Castilla, J.C. (1981). Perspectivas de investigacion en estructura y dinamica de comunidades intermareales rocosas de Chile Central. II. Depredadores de alto invel trofico. Medio Ambiente 5: 190-215.
GW_11	0	0.99968	1.41399	0.000320457	8	10	coastal	6	1.53109	1976	B.A. Menge and J.P. Sutherland. Species Diversity Gradients: Synthesis of the Roles of Predation, Competition, and Temporal Heterogeneity. The American Naturalist, 110(973), pp. 351-369.
GW_110	0.909712	0.104535	0.138129	1.27649	13	23	marine	NA	NA	1947	R.W. Dexter. (1947). The Marine Communities of a Tidal Inlet at Cape Ann, Massachusetts: A Study in Bio-Ecology. Ecological Monographs, 17(3), pp. 261-294.
GW_111	0.516225	0.342072	0.592496	0.836276	19	36	marine	NA	NA	1947	R.W. Dexter. (1947). The Marine Communities of a Tidal Inlet at Cape Ann, Massachusetts: A Study in Bio-Ecology. Ecological Monographs, 17(3), pp. 261-294.
GW_112	0	0.69939	1.22031	0.30061	14	17	marine	33	NA	1947	R.W. Dexter. (1947). The Marine Communities of a Tidal Inlet at Cape Ann, Massachusetts: A Study in Bio-Ecology. Ecological Monographs, 17(3), pp. 261-294.
GW_113	0.999998	0.378222	0.378222	1.17754	11	12	marine	33	NA	1947	R.W. Dexter. (1947). The Marine Communities of a Tidal Inlet at Cape Ann, Massachusetts: A Study in Bio-Ecology. Ecological Monographs, 17(3), pp. 261-294.
GW_116	1	0	3.80857e-06	1.41422	7	15	freshwater	4	NA	1972	S.H. Hurlbert, M.S. Mulla, and H.R. Willson. (1972). Effects of an Organophosphorus Insecticide on the Phytoplankton, Zooplankton, and Insect Populations of Fresh-Water Ponds. Ecological Monographs. 42(3), pp. 269-299.
GW_118	0	0.129822	1.00839	0.870178	14	22	freshwater	12.5	NA	1972	Blindloss, M.E., Holden, A.V., Bailey-Watts, A.E. and Smith, I.R. (1972). Phytoplankton production, chemical and physical conditions in Loch Leven. In: Z. Kajak and A. Hillbricht-Ilkowska (eds), Productivity Problems of Freshwaters, (Polish Scientific Publishers, Warsaw), pp. 639-659.
GW_12	0.953108	0	0.0468915	1.38145	13	26	coastal	NA	NA	1976	B.A. Menge and J.P. Sutherland. Species Diversity Gradients: Synthesis of the Roles of Predation, Competition, and Temporal Heterogeneity. The American Naturalist, 110(973), pp. 351-369.
GW_121	0.991575	0.474264	0.474339	1.12233	12	30	coastal	6	3.82098	1977	F.B. vanEs. (1977). A preliminary carbon budget for a part of the Ems estuary: The Dollard. Helgolander wiss. Meeresunters. 30, pp. 283-294.
GW_122	0	0.369629	1.06613	0.630371	9	8	coastal	NA	NA	1973	S.W. Nixon and C.A. Oviatt. Ecology of a New England Salt Marsh. Ecological Monographs. 43(4), pp. 463-498.
GW_123	0	0.685006	1.21212	0.314994	133	416	terrestrial	1	NA	1972	Harris, L.D. and Paur, L. (1972). A quantitative food web analysis of a shortgrass community, Technical Report No. 154, Grassland Biome. (U.S. International Biological Program).
GW_124	0.999799	0.00599348	0.00599686	1.40984	11	16	freshwater	0	NA	1976	N.C. Collins, R. Mitchell, R.G. Wiegert. (1976). Functional Analysis of a Thermal Spring Ecosystem, with an Evaluation of the Role of Consumers. Ecology. 57(6), pp.1221-1232.
GW_13	0.861939	0.0663694	0.153185	1.27067	13	29	coastal	NA	NA	1976	B.A. Menge and J.P. Sutherland. Species Diversity Gradients: Synthesis of the Roles of Predation, Competition, and Temporal Heterogeneity. The American Naturalist, 110(973), pp. 351-369.
GW_130	0	0.754513	1.25271	0.245487	14	17	coastal	4.5	NA	1975	Odum, W.E. and Heald, E.J. (1975). The detritus-based food web of an estuarine mangrove community, In: Estuarine Research, Vol. 1, Chemistry, Biology and the Estuarine System, (Academic Press, New York), pp. 265-286.
GW_131	0.364794	0.377004	0.73866	0.721941	19	35	freshwater	5	NA	1985	R.A. Beaver. (1985). Geographical variation in food web structure in Nepenthes pitcher plants. Ecological Entomology, 10, pp. 241-248.
GW_132	0.799798	0.180318	0.269436	1.14523	18	42	freshwater	5	NA	1985	R.A. Beaver. (1985). Geographical variation in food web structure in Nepenthes pitcher plants. Ecological Entomology, 10, pp. 241-248.
GW_133	0.999757	0	0.000242931	1.41404	8	10	freshwater	21	NA	1985	R.A. Beaver. (1985). Geographical variation in food web structure in Nepenthes pitcher plants. Ecological Entomology, 10, pp. 241-248.
GW_134	0.938519	0	0.061481	1.37143	11	19	freshwater	9.5	NA	1985	R.A. Beaver. (1985). Geographical variation in food web structure in Nepenthes pitcher plants. Ecological Entomology, 10, pp. 241-248.
GW_135	0	1	1.41421	0	5	6	freshwater	NA	NA	1985	R.A. Beaver. (1985). Geographical variation in food web structure in Nepenthes pitcher plants. Ecological Entomology, 10, pp. 241-248.
GW_137	1.0001	0.413949	0.413949	1.15916	11	14	freshwater	NA	7.54455	1984	Corker, B. (1984). The ecology of the pitcher plant, Nepenthes mirabilis, and its associated fauna in Hong Kong. Ph.D. thesis, University of Hong Kong.
GW_140	0	0.430778	1.08884	0.569222	7	8	terrestrial	22	NA	1979	R.P. Seifert, and F. H. Seifert. (1979). A Heliconia Insect Community in a Venezuelan Cloud Forest. Ecology. 60(3), pp. 462-467.
GW_141	0	0.961676	1.38738	0.0383237	9	8	terrestrial	NA	NA	1979	R.P. Seifert, and F. H. Seifert. (1979). A Heliconia Insect Community in a Venezuelan Cloud Forest. Ecology. 60(3), pp. 462-467.
GW_142	0	0	1	1	7	8	terrestrial	NA	NA	1979	R.P. Seifert, and F. H. Seifert. (1979). A Heliconia Insect Community in a Venezuelan Cloud Forest. Ecology. 60(3), pp. 462-467.
GW_145	1	0.702104	0.702104	1.04343	13	15	terrestrial	13	NA	1979	M. Rejmanek, and P. Stary. (1979). Connectance in real biotic communities and critical values for stability of model ecosystems. Nature letters. 280, pp. 311-313.
GW_146	0	0.902513	1.34704	0.0974873	25	28	terrestrial	13	NA	1979	M. Rejmanek, and P. Stary. (1979). Connectance in real biotic communities and critical values for stability of model ecosystems. Nature letters. 280, pp. 311-313.
GW_147	0	0.493506	1.11514	0.506494	12	11	terrestrial	13	NA	1979	M. Rejmanek, and P. Stary. (1979). Connectance in real biotic communities and critical values for stability of model ecosystems. Nature letters. 280, pp. 311-313.
GW_148	0	0.923873	1.36145	0.0761271	13	13	terrestrial	13	NA	1979	M. Rejmanek, and P. Stary. (1979). Connectance in real biotic communities and critical values for stability of model ecosystems. Nature letters. 280, pp. 311-313.
GW_149	0.999718	0	0.000281529	1.41401	8	15	terrestrial	NA	NA	1974	D.C. Force. (1974). Ecology of Insect Host-Parasitoid Communities. Science. 184(4137), pp. 624-632.
GW_150	0	0.167349	1.01391	0.832651	9	13	terrestrial	42	NA	1984	Hopkins, M.J.G. (1984). The parasite complex associated with stem-boring Apion (Col., Curculionidae) feeding on Rumex species (Polygonaceae). Entomol. Mon. Mag. 120:187-192.
GW_151	0.930299	0.209817	0.221091	1.22059	23	48	terrestrial	45.5	NA	1926	O.W. Richards. (1926). Studies on the Ecology of English Heaths: III. Animal Communities of the Felling and Burn Successions at Oxshott Heath, Surrey. Journal of Ecology. 14(2), pp. 244-281.
GW_152	0	0.93119	1.36642	0.06881	23	26	terrestrial	3	NA	1984	Whittaker, P.L. (1984). The insect fauna of mistletoe (Phoradendron tomentosum, Loranthaceae) in southern Texas. Southw. Nat. 29:435-444.
GW_155	0.972256	0.052707	0.0595631	1.35744	16	48	terrestrial	24	NA	1975	Askew, R.R. (1975). The organisation of chalcid-dominated parasitoid communities centred upon endophytic hosts. In: P. W. Price, (ed). Evolutionary Strategies of Parasitic Insects and Mites, (Plenum Press, New York), pp 130-153.
GW_156	0	0.833993	1.30213	0.166007	14	21	terrestrial	30.5	NA	1961	Askew, R.R. (1961). On the biology of the inhabitants of oak galls of Cynipidae (Hymenoptera) in Britain. Trans. Soc. Brit. Entomol. 14:237-268.
GW_157	0	0	1	1	7	12	terrestrial	30.5	NA	1961	Askew, R.R. (1961). On the biology of the inhabitants of oak galls of Cynipidae (Hymenoptera) in Britain. Trans. Soc. Brit. Entomol. 14:237-268.
GW_158	0	NA	NA	NA	3	2	terrestrial	30.5	NA	1961	Askew, R.R. (1961). On the biology of the inhabitants of oak galls of Cynipidae (Hymenoptera) in Britain. Trans. Soc. Brit. Entomol. 14:237-268.
GW_159	0	0.958374	1.38509	0.0416256	8	8	terrestrial	30.5	NA	1961	Askew, R.R. (1961). On the biology of the inhabitants of oak galls of Cynipidae (Hymenoptera) in Britain. Trans. Soc. Brit. Entomol. 14:237-268.
GW_16	0.963043	0.0282542	0.0465199	1.36812	14	20	coastal	NA	0.362107	1974	Copeland, B. J.,Tenore, K.R. and Horton, D.B. (1974). Oligohaline regime. in: H. T. Odum, B. J. Copeland, and E. A. McMahan, (eds). Coastal ecological systems of the United States. Volume 2. (The Conservation Foundation, Washington, DC).
GW_160	0.467687	0	0.532313	1.10396	14	35	terrestrial	30.5	NA	1961	Askew, R.R. (1961). On the biology of the inhabitants of oak galls of Cynipidae (Hymenoptera) in Britain. Trans. Soc. Brit. Entomol. 14:237-268.
GW_161	0.89217	0	0.10783	1.34014	12	32	terrestrial	30.5	NA	1961	Askew, R.R. (1961). On the biology of the inhabitants of oak galls of Cynipidae (Hymenoptera) in Britain. Trans. Soc. Brit. Entomol. 14:237-268.
GW_162	0	0	1	1	11	25	terrestrial	30.5	NA	1961	Askew, R.R. (1961). On the biology of the inhabitants of oak galls of Cynipidae (Hymenoptera) in Britain. Trans. Soc. Brit. Entomol. 14:237-268.
GW_163	0	0.634175	1.18414	0.365825	9	9	terrestrial	30.5	NA	1961	Askew, R.R. (1961). On the biology of the inhabitants of oak galls of Cynipidae (Hymenoptera) in Britain. Trans. Soc. Brit. Entomol. 14:237-268.
GW_164	0	NA	NA	NA	3	2	terrestrial	30.5	NA	1961	Askew, R.R. (1961). On the biology of the inhabitants of oak galls of Cynipidae (Hymenoptera) in Britain. Trans. Soc. Brit. Entomol. 14:237-268.
GW_165	0	0	1	1	6	7	terrestrial	30.5	NA	1961	Askew, R.R. (1961). On the biology of the inhabitants of oak galls of Cynipidae (Hymenoptera) in Britain. Trans. Soc. Brit. Entomol. 14:237-268.
GW_166	0.998917	0.513653	0.513654	1.11102	11	15	terrestrial	30.5	NA	1961	Askew, R.R. (1961). On the biology of the inhabitants of oak galls of Cynipidae (Hymenoptera) in Britain. Trans. Soc. Brit. Entomol. 14:237-268.
GW_168	0	0.64605	1.19054	0.35395	36	77	terrestrial	11.5	NA	1984	B.A. Hawkins, and R.D. Goeden. (1984). Organization of a parasitoid community associated with a complex of galls on Atriplex spp. in Southern California. Ecological Entemology, 9, pp. 271-292.
GW_169	0	0.802212	1.28201	0.197788	37	74	terrestrial	6	NA	1984	B.A. Hawkins, and R.D. Goeden. (1984). Organization of a parasitoid community associated with a complex of galls on Atriplex spp. in Southern California. Ecological Entemology, 9, pp. 271-292.
GW_17	0.911076	0.22093	0.238154	1.19875	14	23	marine	NA	0.384149	1960	R.W. Hiatt and D.W. Strasburg. (1960). Ecological Relationships of the Fish Fauna on Coral Reefs of the Marshall Islands. Ecological Monographs, 30(1), pp. 65-127.
GW_170	0	0.412631	1.08179	0.587369	13	22	terrestrial	28.5	NA	1984	B.A. Hawkins, and R.D. Goeden. (1984). Organization of a parasitoid community associated with a complex of galls on Atriplex spp. in Southern California. Ecological Entemology, 9, pp. 271-292.
GW_171	0	0	1	1	9	17	terrestrial	28.5	NA	1984	B.A. Hawkins, and R.D. Goeden. (1984). Organization of a parasitoid community associated with a complex of galls on Atriplex spp. in Southern California. Ecological Entemology, 9, pp. 271-292.
GW_172	0	0.283459	1.0394	0.716541	12	19	terrestrial	11.5	NA	1984	B.A. Hawkins, and R.D. Goeden. (1984). Organization of a parasitoid community associated with a complex of galls on Atriplex spp. in Southern California. Ecological Entemology, 9, pp. 271-292.
GW_173	0	0	1	1	9	21	terrestrial	6	NA	1984	B.A. Hawkins, and R.D. Goeden. (1984). Organization of a parasitoid community associated with a complex of galls on Atriplex spp. in Southern California. Ecological Entemology, 9, pp. 271-292.
GW_174	0	0.905148	1.34881	0.0948518	12	19	terrestrial	11.5	NA	1984	B.A. Hawkins, and R.D. Goeden. (1984). Organization of a parasitoid community associated with a complex of galls on Atriplex spp. in Southern California. Ecological Entemology, 9, pp. 271-292.
GW_175	0	0.484002	1.11097	0.515998	12	29	terrestrial	11.5	NA	1984	B.A. Hawkins, and R.D. Goeden. (1984). Organization of a parasitoid community associated with a complex of galls on Atriplex spp. in Southern California. Ecological Entemology, 9, pp. 271-292.
GW_176	0	0.594465	1.16335	0.405535	19	32	terrestrial	28.5	NA	1984	B.A. Hawkins, and R.D. Goeden. (1984). Organization of a parasitoid community associated with a complex of galls on Atriplex spp. in Southern California. Ecological Entemology, 9, pp. 271-292.
GW_177	0	0.574626	1.15334	0.425374	24	42	terrestrial	6	NA	1984	B.A. Hawkins, and R.D. Goeden. (1984). Organization of a parasitoid community associated with a complex of galls on Atriplex spp. in Southern California. Ecological Entemology, 9, pp. 271-292.
GW_178	1.00006	0.416256	0.416256	1.15796	9	11	terrestrial	11.5	NA	1984	B.A. Hawkins, and R.D. Goeden. (1984). Organization of a parasitoid community associated with a complex of galls on Atriplex spp. in Southern California. Ecological Entemology, 9, pp. 271-292.
GW_179	0.311384	0.0019284	0.688619	1.04552	9	13	terrestrial	38	NA	1953	I. Robinson. (1953). On the Fauna of a Brown Flux of an Elm Tree, Ulmus procera Salisb. Journal of Animal Ecology. 22(1), pp. 149-153.
GW_184	0.166248	0.0426935	0.834844	0.971635	20	49	terrestrial	22.5	NA	1972	Beaver, R.A. (1972). Ecological studies on Diptera breeding in dead snails. I. Biology of the species found in Cepaea nemoralis (L.). The Entomologist 105:41-52.
GW_185	0.885282	0.814525	0.822564	0.904503	32	62	terrestrial	35	NA	1955	R.F. Chapman, and J.H.P. Sankey. (1955). The Larger Invertebrate Fauna of Three Rabbit Carcasses. Journal of Animal Ecology. 24(2), pp. 395-402.
GW_188	0	0.667464	1.20229	0.332536	27	47	terrestrial	38	NA	1981	L. F. Jiron, and V.M. Cartin. (1981). Insect Succession in the Decomposition of a Mammal in Costa Rica. Journal of the New York Entemological Society. 89(3), pp. 158-165.
GW_189	0	0.953833	1.38195	0.0461665	18	23	terrestrial	4	NA	1978	M. McKinnerney. (1978). Carrion Communities in the Northern Chihuahuan Desert. The Southwestern Naturalist. 23(4), pp. 563-576
GW_19	0	0.0921797	1.00424	0.90782	17	32	freshwater	0	NA	1963	Brooks, J.L. and Deevey, E.S. (1963). New England, In: D. G. Frey, (ed). Limnology in North America. (University of Wisconsin Press, Madison, Wisconsin, USA), pp. 117-162.
GW_190	0	0.732481	1.23957	0.267519	8	9	terrestrial	4	NA	1978	M. McKinnerney. (1978). Carrion Communities in the Northern Chihuahuan Desert. The Southwestern Naturalist. 23(4), pp. 563-576
GW_191	0	0.56142	1.14682	0.43858	27	72	terrestrial	5.5	NA	1978	M. McKinnerney. (1978). Carrion Communities in the Northern Chihuahuan Desert. The Southwestern Naturalist. 23(4), pp. 563-576
GW_192	0	1	1.41421	0	6	5	terrestrial	5.5	NA	1978	M. McKinnerney. (1978). Carrion Communities in the Northern Chihuahuan Desert. The Southwestern Naturalist. 23(4), pp. 563-576
GW_193	0	0.513811	1.12428	0.486189	21	40	terrestrial	28.5	NA	1978	M. McKinnerney. (1978). Carrion Communities in the Northern Chihuahuan Desert. The Southwestern Naturalist. 23(4), pp. 563-576
GW_194	0	1	1.41421	0	3	2	terrestrial	28.5	NA	1978	M. McKinnerney. (1978). Carrion Communities in the Northern Chihuahuan Desert. The Southwestern Naturalist. 23(4), pp. 563-576
GW_195	0	0.330837	1.05331	0.669163	25	64	terrestrial	13	NA	1983	Schoenly, K. and Reid, W. (1983). Community structure of carrion arthropods in the Chihuahuan Desert. J. Arid Environ. 6:253-263.
GW_196	0	0.315105	1.04847	0.684895	14	30	terrestrial	13	NA	1983	Schoenly, K. and Reid, W. (1983). Community structure of carrion arthropods in the Chihuahuan Desert. J. Arid Environ. 6:253-263.
GW_198	0	0.420841	1.08495	0.579159	28	37	terrestrial	7	NA	1983	Schoenly, K. (1983). Arthropods associated with bovine and equine dung in an ungrazed Chihuahuan Desert ecosystem. Ann. Entomol. Soc. Amer. 76:790-796.
GW_2	0.995379	0.041229	0.0414872	1.38204	15	26	coastal	24	NA	1967	Day, J.H. (1967). The biology of Knysna estuary, South Africa, in: Lauff, G.H. (Ed.) (1967). Estuaries. (American Association for the Advancement of Science Publication 83, Washington, DC), pp. 397-407.
GW_203	0	0	1	1	15	43	freshwater	0	NA	1976	N.C. Collins, R. Mitchell, and R.G. Wiegert. (1976). Functional Analysis of a Thermal Spring Ecosystem, with an Evaluation of the Role of Consumers. Ecology. 57(6), pp. 1221-1232.
GW_204	0	0.755034	1.25303	0.244966	33	54	freshwater	NA	NA	1959	G. Fryer. (1959). The trophic interrelationships and ecology of some littoral communities of Lake Nyasa with especial reference to the fishes, and a discussion of the evolution of a group of rock-frequenting Cichlidae. Proceedings of the Zoological Society of London. 132(2), pp. 153-281.
GW_205	0.17741	0.00516265	0.822606	1.01053	24	91	freshwater	23.5	NA	1985	A.G. Hildrew, C.R. Townsend, and A. Hasham. (1985). The predatory Chironomidae of an iron-rich stream: feeding ecology and food web structure. Ecological Entomology, 10, 403-413.
GW_206	0.141963	0	0.858037	1.01003	29	105	freshwater	18.5	NA	1949	J.R. Erichsen Jones. (1949). A Further Ecological Study of Calcareous Streams in the 'Black Mountain' District of South Wales. Journal of Animal Ecology. 18(2), pp. 142-159.
GW_207	0.27434	0.124751	0.736306	0.917237	32	140	freshwater	5	NA	1973	D.G. Koslucher, and G.W. Minshall. (1973). Food Habits of Some Benthic Invertebrates in a Northern Cool-Desert Stream (Deep Creek, Curlew Valley, Idaho-Utah). Transactions of the American Microscopial Society, 92(3), pp. 441-452.
GW_208	0.441572	0.0312949	0.559304	1.0646	11	30	freshwater	13	NA	1963	W. L. Minckley, (1963). The ecology of a spring stream, Doe Run, Meade County, Kentucky. Wildl. Monogr. 11, pp:1-124.
GW_209	0	0.469794	1.10486	0.530206	24	94	freshwater	2	NA	1967	G.W. Minshall (1967). Role of Allochthonous Detritus in the Trophic Structure of a Woodland Springbrook Community. Ecology. 48(1), pp. 139-149.
GW_21	0	0.105727	1.00557	0.894273	10	21	marine	NA	1.06094	1979	Patten, B.C. and Finn, J.T. (1979). Systems approach to continental shelf ecosystems, In: E. Halfon, (ed). Theoretical systems ecology. (Academic Press, New York, USA), pp. 183-212.
GW_210	0.877518	0.68945	0.700245	0.930849	60	185	freshwater	33	NA	1929	E. Percival and H. Whitehead (1929). A Quantitative Study of the Fauna of Some Types of Stream-Bed. Journal of Ecology. 17(2), pp. 282-314.
GW_211	0	0.874963	1.32874	0.125037	34	72	freshwater	4.5	NA	1934	Ricker, W.E. (1934). An ecological classification of certain Ontario streams. Univ. Toronto Studies, Biol. Serv. 37, (Publ. Ontario Fish. Res. Lab.), 49:7-114.
GW_212	0	0.840215	1.30612	0.159785	23	30	freshwater	4.5	NA	1934	Ricker, W.E. (1934). An ecological classification of certain Ontario streams. Univ. Toronto Studies, Biol. Serv. 37, (Publ. Ontario Fish. Res. Lab.), 49:7-114.
GW_215	0	0.764624	1.25883	0.235376	162	343	freshwater	7	NA	2003	R.M. Thompson and C.R. Townsend. (2003). Impacts on Stream Food Webs of Native and Exotic Forest: An Intercontinental Comparison. Ecology. 84(1), pp. 145-161.
GW_216	0	0.866299	1.32305	0.133701	88	126	freshwater	4	NA	2003	R.M. Thompson and C.R. Townsend. (2003). Impacts on Stream Food Webs of Native and Exotic Forest: An Intercontinental Comparison. Ecology. 84(1), pp. 145-161.
GW_217	0	0.790196	1.27452	0.209804	104	148	freshwater	4	NA	2003	R.M. Thompson and C.R. Townsend. (2003). Impacts on Stream Food Webs of Native and Exotic Forest: An Intercontinental Comparison. Ecology. 84(1), pp. 145-161.
GW_218	0	0.837996	1.3047	0.162004	122	268	freshwater	6	NA	2004	R.M. Thompson and C.R. Townsend. (2004). Land-use influences on New Zealand stream communities: effects of species composition, functional organisation, and food-web structure. New Zealand Journal of Marine and Freshwater Research. 38, pp. 595-608.
GW_220	0	0.884122	1.33479	0.115878	105	187	freshwater	4	NA	2004	R.M. Thompson and C.R. Townsend. (2004). Land-use influences on New Zealand stream communities: effects of species composition, functional organisation, and food-web structure. New Zealand Journal of Marine and Freshwater Research. 38, pp. 595-608.
GW_221	0.857593	0.799784	0.812363	0.880654	83	110	freshwater	12.5	NA	2004	R.M. Thompson and C.R. Townsend. (2004). Land-use influences on New Zealand stream communities: effects of species composition, functional organisation, and food-web structure. New Zealand Journal of Marine and Freshwater Research. 38, pp. 595-608.
GW_222	0	0.707238	1.22482	0.292762	121	240	freshwater	10	NA	2004	R.M. Thompson and C.R. Townsend. (2004). Land-use influences on New Zealand stream communities: effects of species composition, functional organisation, and food-web structure. New Zealand Journal of Marine and Freshwater Research. 38, pp. 595-608.
GW_223	0	0.835193	1.3029	0.164807	126	227	freshwater	14.5	NA	2004	R.M. Thompson and C.R. Townsend. (2004). Land-use influences on New Zealand stream communities: effects of species composition, functional organisation, and food-web structure. New Zealand Journal of Marine and Freshwater Research. 38, pp. 595-608.
GW_224	0	0.839114	1.30542	0.160886	86	117	freshwater	10	NA	2004	R.M. Thompson and C.R. Townsend. (2004). Land-use influences on New Zealand stream communities: effects of species composition, functional organisation, and food-web structure. New Zealand Journal of Marine and Freshwater Research. 38, pp. 595-608.
GW_225	0.929945	0.828389	0.831346	0.945647	113	155	freshwater	10.5	NA	2004	R.M. Thompson and C.R. Townsend. (2004). Land-use influences on New Zealand stream communities: effects of species composition, functional organisation, and food-web structure. New Zealand Journal of Marine and Freshwater Research. 38, pp. 595-608.
GW_227	0	0.577551	1.1548	0.422449	86	353	freshwater	7	NA	2004	R.M. Thompson and C.R. Townsend. (2004). Land-use influences on New Zealand stream communities: effects of species composition, functional organisation, and food-web structure. New Zealand Journal of Marine and Freshwater Research. 38, pp. 595-608.
GW_228	0	0.413777	1.08223	0.586223	96	634	freshwater	17	NA	2004	R.M. Thompson and C.R. Townsend. (2004). Land-use influences on New Zealand stream communities: effects of species composition, functional organisation, and food-web structure. New Zealand Journal of Marine and Freshwater Research. 38, pp. 595-608.
GW_229	0	0.445465	1.09473	0.554535	98	629	freshwater	17	NA	2004	R.M. Thompson and C.R. Townsend. (2004). Land-use influences on New Zealand stream communities: effects of species composition, functional organisation, and food-web structure. New Zealand Journal of Marine and Freshwater Research. 38, pp. 595-608.
GW_230	0	0.33908	1.05592	0.66092	78	375	freshwater	13	NA	2004	R.M. Thompson and C.R. Townsend. (2004). Land-use influences on New Zealand stream communities: effects of species composition, functional organisation, and food-web structure. New Zealand Journal of Marine and Freshwater Research. 38, pp. 595-608.
GW_231	0	0.392589	1.0743	0.607411	113	832	freshwater	15	NA	2004	R.M. Thompson and C.R. Townsend. (2004). Land-use influences on New Zealand stream communities: effects of species composition, functional organisation, and food-web structure. New Zealand Journal of Marine and Freshwater Research. 38, pp. 595-608.
GW_232	0	0.733693	1.24028	0.266307	92	423	freshwater	19	NA	2004	R.M. Thompson and C.R. Townsend. (2004). Land-use influences on New Zealand stream communities: effects of species composition, functional organisation, and food-web structure. New Zealand Journal of Marine and Freshwater Research. 38, pp. 595-608.
GW_233	0.671	0.614207	0.696772	0.774001	87	375	freshwater	9.5	NA	2004	R.M. Thompson and C.R. Townsend. (2004). Land-use influences on New Zealand stream communities: effects of species composition, functional organisation, and food-web structure. New Zealand Journal of Marine and Freshwater Research. 38, pp. 595-608.
GW_234	0	0.363703	1.06409	0.636297	95	565	freshwater	9	NA	2004	R.M. Thompson and C.R. Townsend. (2004). Land-use influences on New Zealand stream communities: effects of species composition, functional organisation, and food-web structure. New Zealand Journal of Marine and Freshwater Research. 38, pp. 595-608.
GW_235	0	0.272675	1.03651	0.727325	109	708	freshwater	7.5	NA	2004	R.M. Thompson and C.R. Townsend. (2004). Land-use influences on New Zealand stream communities: effects of species composition, functional organisation, and food-web structure. New Zealand Journal of Marine and Freshwater Research. 38, pp. 595-608.
GW_237	0.945146	0.650311	0.65262	1.00776	58	142	freshwater	4	NA	2004	R.M. Thompson and C.R. Townsend. (2004). Land-use influences on New Zealand stream communities: effects of species composition, functional organisation, and food-web structure. New Zealand Journal of Marine and Freshwater Research. 38, pp. 595-608.
GW_239	0	0.728832	1.23742	0.271168	72	188	freshwater	14.5	NA	2004	R.M. Thompson and C.R. Townsend. (2004). Land-use influences on New Zealand stream communities: effects of species composition, functional organisation, and food-web structure. New Zealand Journal of Marine and Freshwater Research. 38, pp. 595-608.
GW_241	0	0.816819	1.2912	0.183181	69	154	freshwater	10.5	NA	2004	R.M. Thompson and C.R. Townsend. (2004). Land-use influences on New Zealand stream communities: effects of species composition, functional organisation, and food-web structure. New Zealand Journal of Marine and Freshwater Research. 38, pp. 595-608.
GW_242	0	0.797358	1.27898	0.202642	81	288	freshwater	4	NA	2004	R.M. Thompson and C.R. Townsend. (2004). Land-use influences on New Zealand stream communities: effects of species composition, functional organisation, and food-web structure. New Zealand Journal of Marine and Freshwater Research. 38, pp. 595-608.
GW_243	0	0.440772	1.09283	0.559228	39	103	freshwater	12.5	NA	2004	R.M. Thompson and C.R. Townsend. (2004). Land-use influences on New Zealand stream communities: effects of species composition, functional organisation, and food-web structure. New Zealand Journal of Marine and Freshwater Research. 38, pp. 595-608.
GW_245	0	0.488145	1.11278	0.511855	56	129	freshwater	14.5	NA	2004	R.M. Thompson and C.R. Townsend. (2004). Land-use influences on New Zealand stream communities: effects of species composition, functional organisation, and food-web structure. New Zealand Journal of Marine and Freshwater Research. 38, pp. 595-608.
GW_247	0	0.721591	1.23316	0.278409	49	108	freshwater	10.5	NA	2004	R.M. Thompson and C.R. Townsend. (2004). Land-use influences on New Zealand stream communities: effects of species composition, functional organisation, and food-web structure. New Zealand Journal of Marine and Freshwater Research. 38, pp. 595-608.
GW_248	0.265147	0.263681	0.780728	0.782603	78	607	marine	NA	NA	2005	R.M. Thompson, K.N. Mouritsen and R. Poulin. (2005). Importance of parasites and their life cycle characteristics in determining the structure of a large marine food web. Journal of Animal Ecology. 74, pp. 77-85.
GW_249	0.541901	0.415629	0.618549	0.79696	40	185	freshwater	14	NA	2005	Angelini, R., Agostinho, A.A. (2005). Food web model of the Upper Paran´a River Floodplain: description and aggregation effects. Ecological Modelling. 181, pp. 109-121.
GW_25	0	0.695595	1.21813	0.304405	25	39	terrestrial	2	NA	1930	R.D. Bird. (1930). Biotic Communities of the Aspen Parkland of Central Canada. Ecology. 11(2), pp. 356-442.
GW_250	0.75855	0.148054	0.283228	1.14071	32	139	freshwater	3.5	NA	2006	Angelini, R., Gomes, L. C., and Agostinho, A. A. (2006). Modeling energy flow in a Large Neotropical Reservoir: a tool do evaluate fishing and stability. Neotropical Ichthyology, Rio Grande do Sul, 4 (2), pp. 253-260.
GW_251	0.597158	0.0192896	0.403303	1.14821	33	141	freshwater	3.5	NA	2006	Angelini, R., Gomes, L. C., and Agostinho, A. A. (2006). Modeling energy flow in a Large Neotropical Reservoir: a tool do evaluate fishing and stability. Neotropical Ichthyology, Rio Grande do Sul, 4 (2), pp. 253-260.
GW_252	0.351015	0	0.648985	1.05982	13	34	freshwater	11.5	NA	2010	Angelini, R., Aloisio, G. R., and Carvalho, A. R. (2010). Mixed food web control and stability in a Cerrado River (Brazil). Pan-American Journal of Aquatic Sciences, 5, pp. 421-431.
GW_253	0.699094	0	0.300906	1.22014	28	127	marine	NA	0.278198	2011	Angelini, R., and Vaz-Velho, F. (2011). Ecosystem structure and trophic analysis of Angolan Fishery landings. Scientia Marina, 75, pp. 309-319.
GW_254	0.281402	0.208696	0.748289	0.83985	39	248	freshwater	10	NA	2013	Angelini, R., Morais, R.J., Cattella, A.C., Resende, E.K., and Libralato, S. (2013). Aquatic food webs of the oxbow lakes in the Pantanal: A new site for fisheries guaranteed by alternated control?. Ecological Modelling, 253, pp. 82-96.
GW_255	0.404584	0.21656	0.633576	0.881741	39	229	freshwater	6	NA	2013	Angelini, R., Morais, R.J., Cattella, A.C., Resende, E.K., and Libralato, S. (2013). Aquatic food webs of the oxbow lakes in the Pantanal: A new site for fisheries guaranteed by alternated control?. Ecological Modelling, 253, pp. 82-96.
GW_256	0.280222	0.203044	0.747869	0.844786	40	241	freshwater	4	NA	2013	Angelini, R., Morais, R.J., Cattella, A.C., Resende, E.K., and Libralato, S. (2013). Aquatic food webs of the oxbow lakes in the Pantanal: A new site for fisheries guaranteed by alternated control?. Ecological Modelling, 253, pp. 82-96.
GW_257	0.444457	0.329037	0.645673	0.804818	38	242	coastal	38	NA	2011	Baeta, A., Niquil, N., Marques, JC., and Patricio, J. (2011). Modelling the effects of eutrophication, mitigation measures and an extreme flood event on estuarine benthic food webs. Ecological Modelling, 222, pp. 1209-1221.
GW_258	0.167938	0.0194451	0.832289	0.994832	33	182	coastal	38	NA	2011	Baeta, A., Niquil, N., Marques, JC., and Patricio, J. (2011). Modelling the effects of eutrophication, mitigation measures and an extreme flood event on estuarine benthic food webs. Ecological Modelling, 222, pp. 1209-1221.
GW_259	0.895879	0.27571	0.294715	1.15204	26	103	coastal	38	NA	2011	Baeta, A., Niquil, N., Marques, JC., and Patricio, J. (2011). Modelling the effects of eutrophication, mitigation measures and an extreme flood event on estuarine benthic food webs. Ecological Modelling, 222, pp. 1209-1221.
GW_260	0.0818283	0.0626175	0.920304	0.940947	27	132	coastal	NA	NA	2011	Baeta, A., Niquil, N., Marques, JC., and Patricio, J. (2011). Modelling the effects of eutrophication, mitigation measures and an extreme flood event on estuarine benthic food webs. Ecological Modelling, 222, pp. 1209-1221.
GW_261	0	0.656617	1.19631	0.343383	21	67	coastal	NA	NA	2011	Baeta, A., Niquil, N., Marques, JC., and Patricio, J. (2011). Modelling the effects of eutrophication, mitigation measures and an extreme flood event on estuarine benthic food webs. Ecological Modelling, 222, pp. 1209-1221.
GW_262	0	0.710588	1.22676	0.289412	22	83	coastal	NA	NA	2011	Baeta, A., Niquil, N., Marques, JC., and Patricio, J. (2011). Modelling the effects of eutrophication, mitigation measures and an extreme flood event on estuarine benthic food webs. Ecological Modelling, 222, pp. 1209-1221.
GW_263	0	0.137747	1.00944	0.862253	77	958	freshwater	1	NA	1997	Schneider, D.W. (1997). Predation and Food Web Structure along a Habitat Duration Gradient. Oecologia. 110, pp. 567-575.
GW_264	0	0.581251	1.15666	0.418749	12	19	terrestrial	8	NA	2002	Stagliano, D.M., and Whiles, M.R. (2002). Macroinvertebrate Production and Trophic Structure in a Tallgrass Prairie Headwater Stream. Journal of the North American Benthological Society. 21, pp. 97-113.
GW_267	0.800536	0.00680605	0.19958	1.27565	26	189	marine	5	NA	2003	Zetina-Rejon, M.J., Arreguin-Sanchez, F., and Chavez, E.A. (2003). Trophic structure and flows of energy in the Huizache-Caimanero lagoon complex on the Pacific coast of Mexico. Estuarine, Coastal and Shelf Science. 57, pp. 803-815.
GW_268	0.418767	0.0140636	0.581403	1.07118	30	229	marine	6	NA	2007	Cruz-Escalona, V.H., Arrequin-Sanchez, F., and Zetina-Rejon. (2007). Analysis of the ecosystem structure of Laguna Alvarado, western Gulf of Mexico, by means of a mass balance model. Estuarine, Coastal and Shelf Science. 72, pp. 155-167.
GW_27	0.956856	0.204906	0.209398	1.24409	22	39	terrestrial	30	NA	1970	Varley, G.C. (1970). The concept of energy applied to a woodland community. In: A. Watson, (ed). Animal populations in relation to their food resources. (Blackwell Scientific, Oxford, England), pp. 389-401.
GW_270	0	0.00975334	1.00005	0.990247	27	70	coastal	NA	3.6655	2011	Filgueira, R., and Castro, B.G. (2011). Study of the trophic web of San Simon Bay (R?a de Vigo) by using stable isotopes. Continental Shelf Research. 31, pp. 476-487.
GW_272	0	0	1	1	6	7	freshwater	9.5	NA	2011	Hampton, S.E., Fradkin, S.C., Leavitt, P.R., and Rosenberger, E.E. (2011). Disproportionate importance of nearshore habitat for the food web of a deep oligotrophic lake. Marine and Freshwater Research. 62, pp. 350-358.
GW_273	0	0.308487	1.0465	0.691513	53	193	freshwater	2	NA	2006	Parker, S.M., and Huryn, A.D. (2006). Food web structure and function in two arctic streams with contrasting disturbance regimes. Freshwater Biology. 51, pp. 1249-1263.
GW_274	0	0.253788	1.0317	0.746212	52	157	freshwater	0	NA	2006	Parker, S. M. and A. D. Huryn. 2006. Food web structure and function in two arctic streams with contrasting disturbance regimes. Freshwater Biology. 51:1249-1263.
GW_275	0	0.295579	1.04277	0.704421	53	183	freshwater	2	NA	2006	Parker, S. M. and A. D. Huryn. 2006. Food web structure and function in two arctic streams with contrasting disturbance regimes. Freshwater Biology. 51:1249-1263.
GW_276	0	0.216806	1.02323	0.783194	52	150	freshwater	0	NA	2006	Parker, S. M. and A. D. Huryn. 2006. Food web structure and function in two arctic streams with contrasting disturbance regimes. Freshwater Biology. 51:1249-1263.
GW_278	0	0	1	1	22	79	freshwater	NA	NA	2011	Stewart, T.J., and Sprules, W.G. (2011). Carbon-based balanced trophic structure and flows in the offshore Lake Ontario food web before (1987_x001A_1991) and after (2001_x001A_2005) invasion-induced ecosystem change. Ecological Modelling. 222, pp. 692-708.
GW_279	0	0	1	1	22	77	freshwater	NA	NA	2011	Stewart, T.J., and Sprules, W.G. (2011). Carbon-based balanced trophic structure and flows in the offshore Lake Ontario food web before (1987_x001A_1991) and after (2001_x001A_2005) invasion-induced ecosystem change. Ecological Modelling. 222, pp. 692-708.
GW_280	0.96119	0.731749	0.732777	0.997921	45	192	freshwater	37	NA	1996	Tavares-Cromar, A.F., and Williams, D.D. (1996). The Importance of Temporal Resolution in Food Web Analysis: Evidence from a Detritus-Based Stream. Ecological Monographs. 66, pp. 91-113.
GW_281	0.952049	0.0224813	0.0529597	1.36453	39	146	freshwater	37	NA	1996	Tavares-Cromar, A.F., and Williams, D.D. (1996). The Importance of Temporal Resolution in Food Web Analysis: Evidence from a Detritus-Based Stream. Ecological Monographs. 66, pp. 91-113.
GW_282	0.990284	0.0956533	0.0961455	1.34108	35	110	freshwater	37	NA	1996	Tavares-Cromar, A.F., and Williams, D.D. (1996). The Importance of Temporal Resolution in Food Web Analysis: Evidence from a Detritus-Based Stream. Ecological Monographs. 66, pp. 91-113.
GW_283	0.822649	0.483593	0.515088	0.971301	32	106	freshwater	37	NA	1996	Tavares-Cromar, A.F., and Williams, D.D. (1996). The Importance of Temporal Resolution in Food Web Analysis: Evidence from a Detritus-Based Stream. Ecological Monographs. 66, pp. 91-113.
GW_284	0.978051	0.0244382	0.0328478	1.38141	31	102	freshwater	37	NA	1996	Tavares-Cromar, A.F., and Williams, D.D. (1996). The Importance of Temporal Resolution in Food Web Analysis: Evidence from a Detritus-Based Stream. Ecological Monographs. 66, pp. 91-113.
GW_285	0.936539	0.325781	0.331904	1.15398	37	120	freshwater	37	NA	1996	Tavares-Cromar, A.F., and Williams, D.D. (1996). The Importance of Temporal Resolution in Food Web Analysis: Evidence from a Detritus-Based Stream. Ecological Monographs. 66, pp. 91-113.
GW_286	0.994044	0.445974	0.446014	1.13801	31	100	freshwater	37	NA	1996	Tavares-Cromar, A.F., and Williams, D.D. (1996). The Importance of Temporal Resolution in Food Web Analysis: Evidence from a Detritus-Based Stream. Ecological Monographs. 66, pp. 91-113.
GW_288	0.386261	0.224733	0.653591	0.866162	48	221	coastal	NA	NA	1999	Christian, R.R., and Luczkovich, J.J. (1999). Organizing and understanding a winter's seagrass foodweb network through effective trophic levels. Ecological Modelling. 117. pp. 99-124.
GW_289	0.434528	0.00249902	0.565478	1.08804	15	42	freshwater	7.5	NA	2011	Fetahi, T., Schagerl, M., Mengistou, S., and Libralato, S. (2011). Food web structure and trophic interactions of the tropical highland lake Hayq, Ethiopia. Ecological Modelling. 222, pp. 804-813.
GW_29	0	0.599111	1.16573	0.400889	22	35	marine	NA	NA	1954	M.J. Dunbar. (1954). Arctic and Subarctic Marine Ecology: Immediate Problems. Arctic, 6, pp. 75-90.
GW_290	0	0	1	1	26	78	coastal	NA	0.897033	1992	Brodeur, R.D., and Pearcy, W.G. (1992). Effects of environmental variability on trophic interactions and food web structure in a pelagic upwelling ecosystem. Marine Ecology Progress Series. 84, pp. 101-119.
GW_291	0.184594	0.0124178	0.8155	1.00469	25	86	coastal	NA	0.897033	1992	Brodeur, R.D., and Pearcy, W.G. (1992). Effects of environmental variability on trophic interactions and food web structure in a pelagic upwelling ecosystem. Marine Ecology Progress Series. 84, pp. 101-119.
GW_292	0.772867	0	0.227133	1.26385	26	88	coastal	NA	0.897033	1992	Brodeur, R.D., and Pearcy, W.G. (1992). Effects of environmental variability on trophic interactions and food web structure in a pelagic upwelling ecosystem. Marine Ecology Progress Series. 84, pp. 101-119.
GW_293	0	0.00673774	1.00002	0.993262	24	78	coastal	NA	0.897033	1992	Brodeur, R.D., and Pearcy, W.G. (1992). Effects of environmental variability on trophic interactions and food web structure in a pelagic upwelling ecosystem. Marine Ecology Progress Series. 84, pp. 101-119.
GW_294	0	0.332773	1.05392	0.667227	8	25	freshwater	10.5	NA	1994	Gaedke, U., and Straile, D. (1994). Seasonal changes of trophic transfer efficiencies in a plankton food web derived from biomass size distributions and network analysis. Ecological Modelling. 75/76, pp. 435-445. See also: Gaedke, U., S. Hochstädter & D. Straile (2002) Interplay between energy limitation and nutritional deficiency: Empirical data and food web models. Ecological Monographs 72: 251…
GW_295	0.408979	0.0363086	0.592135	1.04688	113	1902	freshwater	4.5	NA	2012	Preston, D.L., Orlofske, S.A., McLaughlin, J.P., and Johnson, P.T.J. (2012). Food web including infectious agents for a California freshwater pond. Ecology. 93(7), pp. 1760.
GW_296	0.999746	0	0.000254162	1.41403	10	19	freshwater	11.5	NA	1996	Ratsirarson, J., and Silander, J.A. (1996). Structure and Dynamics in Nepenthes madagascariensis Pitcher Plant Micro-Communities. Biotropica. 28, pp. 218-227.
GW_297	0.832187	0.0136789	0.168369	1.29049	21	50	freshwater	4	NA	1994	Closs, G.P., and Lake, P.S. (1994). Spatial and Temporal Variation in the Structure of an Intermittent-Stream Food Web. Ecological Monographs. 64, pp. 1-21.
GW_298	0.829082	0.0164439	0.171708	1.28637	24	50	freshwater	4	NA	1994	Closs, G.P., and Lake, P.S. (1994). Spatial and Temporal Variation in the Structure of an Intermittent-Stream Food Web. Ecological Monographs. 64, pp. 1-21.
GW_299	0.850395	0.371715	0.400692	1.05731	23	46	freshwater	4	NA	1994	Closs, G.P., and Lake, P.S. (1994). Spatial and Temporal Variation in the Structure of an Intermittent-Stream Food Web. Ecological Monographs. 64, pp. 1-21.
GW_3	0.924805	0.00732579	0.0755512	1.35671	24	34	coastal	42	NA	1967	G. M. Woodwell, "Toxic Substances and Ecological Cycles', Scientific American, 216 (1967)
GW_300	0.965235	0.20768	0.210569	1.24878	27	56	freshwater	4	NA	1994	Closs, G.P., and Lake, P.S. (1994). Spatial and Temporal Variation in the Structure of an Intermittent-Stream Food Web. Ecological Monographs. 64, pp. 1-21.
GW_301	0.940657	0.0557255	0.081406	1.33285	25	52	freshwater	4	NA	1994	Closs, G.P., and Lake, P.S. (1994). Spatial and Temporal Variation in the Structure of an Intermittent-Stream Food Web. Ecological Monographs. 64, pp. 1-21.
GW_302	0.963672	0.0455054	0.0582279	1.35636	28	61	freshwater	4	NA	1994	Closs, G.P., and Lake, P.S. (1994). Spatial and Temporal Variation in the Structure of an Intermittent-Stream Food Web. Ecological Monographs. 64, pp. 1-21.
GW_303	0.850892	0.147026	0.209403	1.20482	32	73	freshwater	4	NA	1994	Closs, G.P., and Lake, P.S. (1994). Spatial and Temporal Variation in the Structure of an Intermittent-Stream Food Web. Ecological Monographs. 64, pp. 1-21.
GW_304	0.880873	0.151134	0.192439	1.22332	31	71	freshwater	4	NA	1994	Closs, G.P., and Lake, P.S. (1994). Spatial and Temporal Variation in the Structure of an Intermittent-Stream Food Web. Ecological Monographs. 64, pp. 1-21.
GW_305	0.987778	0.503405	0.503553	1.10558	27	62	freshwater	4	NA	1994	Closs, G.P., and Lake, P.S. (1994). Spatial and Temporal Variation in the Structure of an Intermittent-Stream Food Web. Ecological Monographs. 64, pp. 1-21.
GW_306	0.709781	0.437922	0.525359	0.905385	49	139	freshwater	4	NA	1994	Closs, G.P., and Lake, P.S. (1994). Spatial and Temporal Variation in the Structure of an Intermittent-Stream Food Web. Ecological Monographs. 64, pp. 1-21.
GW_307	0.472119	0.503383	0.72942	0.685219	52	149	freshwater	4	NA	1994	Closs, G.P., and Lake, P.S. (1994). Spatial and Temporal Variation in the Structure of an Intermittent-Stream Food Web. Ecological Monographs. 64, pp. 1-21.
GW_308	0	0.481583	1.10992	0.518417	51	143	freshwater	4	NA	1994	Closs, G.P., and Lake, P.S. (1994). Spatial and Temporal Variation in the Structure of an Intermittent-Stream Food Web. Ecological Monographs. 64, pp. 1-21.
GW_309	0.857138	0	0.142862	1.31707	18	61	marine	NA	1.87595	2011	Gontikaki, E., van Oevelen, D., Soetaert, K., and Witte, U. (2011). Food web flows through a sub-arctic deep-sea benthic community. Progress in Oceanography. 91, pp. 245-259.
GW_31	0.940529	0.196531	0.205332	1.23699	14	51	marine	NA	2.84894	1970	Petipa, T.S., Pavlova, E.V. and Mironov, G.N. (1970). The food web structure, utilization and transport of energy by trophic levels in the planktonic communities. In: J.H. Steele (ed). Marine food chains. (Oliver and Boyd, Edinburgh), pp. 142-167.
GW_310	0.983787	0	0.0162135	1.4028	14	49	freshwater	18.5	NA	2009	Khan, M.R., and Panikkar, P. (2009). Assessment of impacts of invasive fishes on the food web structure and ecosystem properties of a tropical reservoir in India. Ecological Modelling. 220, pp. 2281-2290.
GW_311	0	0.852527	1.31408	0.147473	154	370	terrestrial	36.5	NA	2000	Memmott, J. Martinez, N.D., and Cohen, J.E. (2000). Predators, parasitoids and pathogens: species richness, trophic generality and body sizes in a natural food web. Journal of Animal Ecology. 69, pp. 1-15.
GW_326	0.91464	0.738816	0.743731	0.951201	104	269	terrestrial	6	NA	2002	Lewis, O.T., Memmott, J., Lasalle, J., Lyal, C.H.C., Whitefoord, C., and Godfray, C.J. (22). Structure of a Diverse Tropical Forest Insect-Parasitoid Community. Journal of Animal Ecology. 71, pp. 855-873.
GW_327	0	0.677243	1.20775	0.322757	58	96	freshwater	5	NA	2010	Kelleway, J., Mazumder, D., Wilson, G.G., Saintilan, N., Knowles, L., Iles, J., and Kobayashi, T. (2010). Trophic structure of benthic resources and consumers varies across a regulated floodplain wetland. Marine and Freshwater Research. 61, pp. 430-440.
GW_328	0	0.853765	1.31488	0.146235	51	73	freshwater	5	NA	2010	Kelleway, J., Mazumder, D., Wilson, G.G., Saintilan, N., Knowles, L., Iles, J., and Kobayashi, T. (2010). Trophic structure of benthic resources and consumers varies across a regulated floodplain wetland. Marine and Freshwater Research. 61, pp. 430-440.
GW_329	0	0.836857	1.30397	0.163143	68	103	freshwater	7.5	NA	2010	Kelleway, J., Mazumder, D., Wilson, G.G., Saintilan, N., Knowles, L., Iles, J., and Kobayashi, T. (2010). Trophic structure of benthic resources and consumers varies across a regulated floodplain wetland. Marine and Freshwater Research. 61, pp. 430-440.
GW_33	0	0.767659	1.26067	0.232341	34	52	freshwater	NA	NA	1959	G. Fryer. (1959). The Ttophic interrelationships and ecology of some littoral communities of Lake Nyasa with especial reference to the fishes, and a discussion of the evolution of a group of rock-frequenting Cichlidae. Proceedings of the Zoological Society of London. 132(2), pp. 153-281.
GW_330	0	0.965803	1.39024	0.0341974	29	35	freshwater	5	NA	2010	Kelleway, J., Mazumder, D., Wilson, G.G., Saintilan, N., Knowles, L., Iles, J., and Kobayashi, T. (2010). Trophic structure of benthic resources and consumers varies across a regulated floodplain wetland. Marine and Freshwater Research. 61, pp. 430-440.
GW_331	0	0.530553	1.13203	0.469447	27	26	freshwater	5	NA	2010	Kelleway, J., Mazumder, D., Wilson, G.G., Saintilan, N., Knowles, L., Iles, J., and Kobayashi, T. (2010). Trophic structure of benthic resources and consumers varies across a regulated floodplain wetland. Marine and Freshwater Research. 61, pp. 430-440.
GW_332	0	0.492608	1.11475	0.507392	20	54	freshwater	30	NA	2008	Huang, Y., Yan, Y., and Li, X. (2008). Food Web Structure of Benthic Macrolnvertebrates in a Second Order Stream of the Hanjiang River Basin in Middle China', Journal of Freshwater Ecology. 23, pp. 421-427.
GW_334	0.941012	0.478921	0.48254	1.07565	13	26	freshwater	2	NA	2001	Alcorlo, P., Baltanas, A. and Montes, C. (2001). Food-web structure in two shallow salt lakes in Los Monegros (NE Spain): energetic vs dynamic constraints. Hydrobiologia. 466, pp. 307-316.
GW_335	0.963712	0.850886	0.85166	0.97518	15	38	freshwater	2	NA	2001	Alcorlo, P., Baltanas, A. and Montes, C. (2001). Food-web structure in two shallow salt lakes in Los Monegros (NE Spain): energetic vs dynamic constraints. Hydrobiologia. 466, pp. 307-316.
GW_336	0	1	1.41421	0	8	12	freshwater	2	NA	2001	Alcorlo, P., Baltanas, A. and Montes, C. (2001). Food-web structure in two shallow salt lakes in Los Monegros (NE Spain): energetic vs dynamic constraints. Hydrobiologia. 466, pp. 307-316.
GW_337	0.482595	0.149302	0.538516	0.978052	8	14	freshwater	2	NA	2001	Alcorlo, P., Baltanas, A. and Montes, C. (2001). Food-web structure in two shallow salt lakes in Los Monegros (NE Spain): energetic vs dynamic constraints. Hydrobiologia. 466, pp. 307-316.
GW_338	0.217428	0.0127123	0.782675	1.01095	44	413	marine	NA	1.53951	2013	Torres, M.A., Coll, M., Heymans, J.J., Christensen, V., and Sobrino, I. (2013). Food-web structure of and fishing impacts on the Gulf of Cadiz ecosystem (South-western Spain). Ecological Modelling. 265, pp. 26-44.
GW_34	0.999535	0.0178184	0.0178245	1.40134	12	27	freshwater	18.5	NA	1949	J. R. Erichsen Jones. (1949). A Further Ecological Study of Calcareous Streams in the 'Black Mountain' District of South Wales. Journal of Animal Ecology. 18(2), pp. 142-159.
GW_340	0.855609	0.599905	0.617037	0.944533	24	38	marine	NA	0.86415	2007	Smith, W.O., Ainley, D.G., and Cattaneo-Vietta, R. (2007). Trophic Interactions within the Ross Sea Continental Shelf Ecosystem. Philosophical Transactions: Biological Sciences. 362, pp. 95-111.
GW_342	0.616453	0.337021	0.510579	0.905293	56	178	marine	NA	1.95667	1993	Hopkins, T.L., Ainley, D.G., Torres, J.J., and Lancraft, T.M. (1993). Trophie structure in open waters of the marginal ice zone in the Scotia-Weddell confluence region during spring (1983). Polar Biol. 13, pp. 389-397.
GW_343	0	0	1	1	12	29	freshwater	3	NA	1987	Kitching, R.L. (1987). Spatial and Temporal Variation in Food Webs in Water-Filled Treeholes. Oikos. 48, pp. 280-288.
GW_344	0.984811	0.826038	0.826178	1.00006	31	43	terrestrial	0	NA	2004	Hodkinson, I.D., and Coulson, S.J. (2004). Are high Arctic terrestrial food chains really that simple? - The Bear Island food web revisited. Oikos. 106, pp. 427-431.
GW_346	0	0.481271	1.10978	0.518729	62	211	freshwater	2	NA	2010	Rayner, T.S., Pusey, B.J., Pearson, R.G., and Godfrey, P.C. (2010). Food web dynamics in an Australian Wet Tropics river. Marine and Freshwater Research. 61, pp. 909-917.
GW_347	0.699205	0.668645	0.733188	0.773747	119	310	freshwater	12	NA	2005	Motta, R.L., and Uieda, V.S. (2005). Food web structure in a tropical stream ecosystem. Austral Ecology. 30, pp. 58-73.
GW_348	0	0.698705	1.21991	0.301295	25	45	marine	NA	3.25148	2011	Douglas, J.G., Duffy, J.E., and Canuel, E.A. (2011). Food Web Structure in a Chesapeake Bay Eelgrass Bed as Determined through Gut Contents and 13C and 15N Isotope Analysis. Estuaries and Coasts. 34, pp. 701-711.
GW_349	0.961022	0.802578	0.803524	0.981091	22	34	marine	NA	3.25148	2011	Douglas, J.G., Duffy, J.E., and Canuel, E.A. (2011). Food Web Structure in a Chesapeake Bay Eelgrass Bed as Determined through Gut Contents and 13C and 15N Isotope Analysis. Estuaries and Coasts. 34, pp. 701-711.
GW_35	0.516746	0	0.483254	1.12562	13	36	freshwater	7.5	NA	1967	G.W. Minshall. (1967). Role of Allochthonous Detritus in the Trophic Stucture of a Woodland Springbrook Community. Ecology. 48(1), pp. 139-149.
GW_352	0	0.269405	1.03565	0.730595	16	55	freshwater	20.5	NA	2003	Poepperl, R. (2003). A Quantitative Food Web Model for the Macroinvertebrate Community of a Northern German Lowland Stream. Internat. Rev. Hydrobiol. 88, pp. 433-452.
GW_353	0	0.269405	1.03565	0.730595	16	55	freshwater	20.5	NA	2003	Poepperl, R. (2003). A Quantitative Food Web Model for the Macroinvertebrate Community of a Northern German Lowland Stream. Internat. Rev. Hydrobiol. 88, pp. 433-452.
GW_354	0.765026	0.0300309	0.236886	1.23536	44	218	terrestrial	37	NA	1993	Goldwasser, L., and Roughgarden, J. (1993). Construction and Analysis of a Large Caribbean Food Web. Ecology. 74, pp. 1216-1233.
GW_355	0	0.0746702	1.00278	0.92533	21	71	freshwater	1	NA	2003	Cohen, J.E., Jonsson, T., Carpenter, S.R. (2003). Ecological Community Description Using the Food Web, Species Abundance, and Body Size. Proceedings of the National Academy of Sciences of the United States of America. 100, pp. 1781-1786. See also: Jonsson, T., Cohen, J.E., and Carpenter, S.R. (2005). Food Webs, Body Size, and Species Abundance in Ecological Community Description. Advances in Ecol…
GW_356	0.377158	0.271705	0.679526	0.820159	20	56	freshwater	1	NA	2003	Cohen, J.E., Jonsson, T., Carpenter, S.R. (2003). Ecological Community Description Using the Food Web, Species Abundance, and Body Size. Proceedings of the National Academy of Sciences of the United States of America. 100, pp. 1781-1786. See also: Jonsson, T., Cohen, J.E., and Carpenter, S.R. (2005). Food Webs, Body Size, and Species Abundance in Ecological Community Description. Advances in Ecol…
GW_358	0	0	1	1	14	45	terrestrial	13	NA	2003	Schroter, D., Wolters, V., and De Ruiter, P.C. (2003). C and N Mineralisation in the Decomposer Food Webs of a European Forest Transect. Oikos. 102, pp. 294-308.
GW_39	0	0.87577	1.32928	0.12423	37	75	freshwater	NA	NA	1959	G. Fryer. (1959). The Ttophic interrelationships and ecology of some littoral communities of Lake Nyasa with especial reference to the fishes, and a discussion of the evolution of a group of rock-frequenting Cichlidae. Proceedings of the Zoological Society of London. 132(2), pp. 153-281.
GW_4	0	0	1	1	13	26	coastal	39	NA	1956	R. F. Johnston. (1956). Predation by Short-Eared Owls on a Salicornia Salt Marsh'. The Wilson Bulletin, 68(2), pp. 91-102.
GW_42	0.575532	0	0.424468	1.15379	16	44	marine	NA	0.30184	1978	M.E. Vinogradov and E.A, Shushkina. (1978). Some Development Patterns of Plankton Communities in the Upwelling Areas of the Pacific Ocean. Marine Biology, 48, pp. 357-366.
GW_44	0.937942	0.0114184	0.0630996	1.36273	12	29	marine	3	NA	1978	Yáñez-Arancibia, (1978). Taxonomía, ecología y estructura de las comunidades de peces en lagunas costeras con bocas efímeras del Pacífico de México. (Cent. Cienc. del Mar y Limnol. Univ. Nal. Auton. Mex. Publ. Espec. 2:1-306.
GW_45	0.995066	0	0.00493446	1.41073	11	20	freshwater	19.5	NA	1968	L.J. Tilly. (1968). The Structure and Dynamics of Cone Spring. Ecological Monographs. 38(2), pp. 169-197.
GW_46	0	0	1	1	19	68	freshwater	9	NA	1975	Patten, B.C. and 40 co-authors, (1975). Total ecosystem model for a cove in Lake Texoma. In: B.C. Patten, (ed) Systems Analysis and Simulation in Ecology Vol. 3, (Academic Press, New York), pp. 205_x001A_421.
GW_48	0	0.869132	1.32491	0.130868	13	20	marine	NA	NA	1978	C.A. Simenstad, J.A. Estes, and K.W. Kenyon. (1978). Aleuts, Sea Otters, and Alternate Stable-State Communities. Science. 200(4340), pp. 403-411.
GW_49	0	0.400105	1.07707	0.599895	12	20	marine	0.5	NA	1978	C.A. Simenstad, J.A. Estes, and K.W. Kenyon. (1978). Aleuts, Sea Otters, and Alternate Stable-State Communities. Science. 200(4340), pp. 403-411.
GW_5	0	0.995079	1.41074	0.00492145	7	6	coastal	3	NA	1962	J. M. Teal. (1962). Energy Flow in the Salt Marsh Ecosystem of Georgia. Ecology, 43(4), pp. 614-624.
GW_51	0.924686	0.0820536	0.111377	1.30295	25	46	marine	NA	NA	1947	R.W. Dexter. The Marine Communities of a Tidal Inlet at Cape Ann, Massachusetts: A Study in Bio-Ecology. Ecological Monographs. 17(3), pp. 261-294.
GW_52	0.724017	0.576892	0.639509	0.838582	22	35	coastal	NA	0.721789	1980	R.T. Paine. Food Webs: Linkage, Interaction Strength and Community Infrastructure. Journal of Animal Ecology, 49(3), pp. 666-685.
GW_53	0.912814	0.469359	0.477388	1.05585	22	31	coastal	3	1.67083	1980	R.T. Paine. Food Webs: Linkage, Interaction Strength and Community Infrastructure. Journal of Animal Ecology, 49(3), pp. 666-685.
GW_55	0.999892	0	0.00010808	1.41414	12	18	coastal	15.5	NA	1972	Milne, H. and Dunnet, G.M., (1972). Standing crop, productivity and trophic relations of the fauna of the Ythan estuary. In: R.S.K. Barnes, and J. Green, (eds). The Estuarine Environment, (Applied Science Publications, Edinburgh, Scotland), pp. 86-106.
GW_56	0	0.172238	1.01472	0.827762	12	16	coastal	15.5	NA	1972	Milne, H. and Dunnet, G.M., (1972). Standing crop, productivity and trophic relations of the fauna of the Ythan estuary. In: R.S.K. Barnes, and J. Green, (eds). The Estuarine Environment, (Applied Science Publications, Edinburgh, Scotland), pp. 86-106.
GW_57	0	0.202537	1.0203	0.797463	9	19	marine	7.5	NA	1978	Yáñez-Arancibia, (1978). Taxonomía, ecología y estructura de las comunidades de peces en lagunas costeras con bocas efímeras del Pacífico de México. (Cent. Cienc. del Mar y Limnol. Univ. Nal. Auton. Mex. Publ. Espec. 2:1-306.
GW_58	0	0.75756	1.25455	0.24244	18	22	terrestrial	16.5	NA	1961	N.N. Smirnov. Food cycles in sphagnous bogs. Hydrobiologia. 17, pp. 175-182.
GW_59	0.691036	0.251231	0.398216	1.01891	30	66	terrestrial	6.5	NA	1945	A.C. Twomey. The Bird Population of an Elm-Maple Forest with Special Reference to Aspection, Territorialism, and Coactions. Ecological Monographs, 15(2), pp. 173-205.
GW_6	0	0.081823	1.00334	0.918177	25	44	coastal	22.5	NA	1935	G.E. MacGinitie. (1935). Ecological Aspects of a California Marine Estuary. American Midland Naturalist, 16 (5), pp. 629-765.
GW_63	0.818512	0.0510175	0.188522	1.25321	18	75	freshwater	17.5	NA	1950	J.R. Erichsen Jones. (1950). A Further Ecological Study of the River Rheidol: The Food of the Common Insects of the Main-Stream. Journal of Animal Ecology. 19(2), pp. 159-174.
GW_64	0	0.754765	1.25286	0.245235	19	28	freshwater	18.5	NA	1966	K.W. Cummins, W.P. Coffman, and P.A. Roff. (1966). Trophic relationships in a small woodland stream. Verh. Internat. Verein. Limnol. 16, pp. 627-638.
GW_65	0.494452	0	0.505548	1.11556	16	43	freshwater	21	NA	1972	Tsuda, M. (1972). Interim results of the Yoshino River productivity survey, especially on benthic animals. In: Z. Kajak and A. Hillbricht-Ilkowska (eds). Productivity Problems of Freshwaters. (Polish Scientific, Warsaw), pp. 827-841.
GW_66	0.66103	0.650834	0.733815	0.747582	10	18	freshwater	37	NA	1972	Mann, K.H., Britton, R.H., Kowalczewski, A., Lack, T.J., Matthews, C.P. and McDonald, I. (1972). Productivity and energy flow at all trophic levels in the River Thames, England. In: Z. Kajak and A. Hillbricht-Ilkowska, (eds). (Polish Scientific, Warsaw), pp. 579-596.
GW_67	0.820583	0.108006	0.209418	1.21203	21	62	coastal	34.5	NA	1968	C.A. Carlson. (1968). Summer Bottom Fauna of the Mississippi River, above Dam 19, Keokuk, Iowa. Ecology. 49(1), pp. 162-169.
GW_68	0	0.616756	1.1749	0.383244	22	32	freshwater	12.5	NA	1972	Morgan, N.C. and McLusky, D.S. (1972). A summary of the Loch Leven IBP results in relation to lake management and future research. Proc. R. Soc. Edinburgh Series B, 74:407-416.
GW_69	0.733722	0.255201	0.368824	1.0455	29	73	coastal	NA	NA	1980	Saldanha, L. (1980). Estudio Ambiental do Estuario do Tejo, Publ. no. 5(4) (CAN/Tejo, Lisbon).
GW_7	0	0.0292328	1.00043	0.970767	20	34	marine	16	4.45417	1978	Kremer, J.N., and Nixon, S.W. (1978). A Coastal Marine Ecosystem: Simulation and Analysis, Vol. 24 of Ecol. Studies (Springer-Verlag, Berlin).
GW_70	0.362757	0.00197325	0.637246	1.06191	14	28	coastal	10.5	NA	1977	Kemp, W.M., Smith, W.H.B., McKellar, H.N., Lehman, M.E., Homer, M., Young, D.L. and Odum, H.T. (1977). Energy cost-benefit analysis applied to power plants near Crystal River, Florida. In C.A.S. Hall and J.W. Day, Jr. (eds). Ecosystem Modeling in Theory and Practice: An Introduction with Case Histories (Wiley, New York), pp. 507-543.
GW_72	0	0.740703	1.24444	0.259297	17	32	freshwater	1	NA	1983	Baril, A. (1983). Effect of the water mite Piona constricta on planktonic community structure. M.Sc. Thesis, University of Ottawa, Canada.
GW_73	0	0.00841111	1.00004	0.991589	10	15	freshwater	NA	1.17329	1982	Schiemer, F., Bobek, M., Gludovatz, P., Ioschenkohl, A., Zweimuller, I. and Martinetz, M. (1982) Trophische Interaktionen im Pelagial des Hafnersees, Sitzungsber. Akad. Wiss. Wien Math. Naturwiss. Kl. Abt. 1:191-209.
GW_75	0	0.927225	1.36372	0.0727752	9	14	freshwater	13.5	NA	1972	Pechlaner, R., Bretschko, G., Gollmann, P., Pfeifer, H., Tilzer, M., Weissenbach, H.P. (1972). The production processes in two highmountain lakes (Vorderer and Hinterer Finstertaler See, Kühtai, Austrai). In: Z. Kajak and A. Hillbricht-Ilkowska, (eds). Productivity problems in freshwaters. (Warsaw: Polish Scientific Publishers), pp. 239-269.
GW_76	0.78639	0.0254275	0.215118	1.25228	14	17	freshwater	2	NA	1979	Schiemer, F. (1979). The benthic community of the open lake. In: H. Löffler, (ed). Neusiedlersee: The Limnology of a Shallow Lake in Central Europe, Junk, The Hague, pp. 337_x001A_384.
GW_78	0	0	1	1	16	27	freshwater	NA	NA	1972	Burgis, M.J., Dunn, I.G., Ganf, G.G., McGowan, L.M. and Viner, A.B. (1972). Lake George, Uganda: Studies on a tropical freshwater ecosystem. In: Z. Kajak and A. Hillbricht-Ilkowska, (eds). Productivity Problems of Freshwaters. (Polish Scientific, Warsaw), pp. 301-309.
GW_79	0.992275	0.750126	0.750165	1.02325	21	29	freshwater	3	NA	1974	Sarvala, J. (1974). Paarjarven energiatalous. Luonnon Tutkija, 78(4-5):181-190.
GW_8	0	0.0231151	1.00027	0.976885	15	25	coastal	41	4.45986	1973	S.W. Nixon and C.A. Oviatt. (1973). Ecology of a New England Salt Marsh. Ecological Monographs, 43(4), pp. 463-498.
GW_80	0	0.110657	1.0061	0.889343	27	69	freshwater	3	NA	1974	Sarvala, J. (1974). Paarjarven energiatalous. Luonnon Tutkija, 78(4-5):181-190.
GW_81	0.960888	0	0.0391119	1.38683	12	19	marine	NA	2.92933	1977	Hatanaka, M.A. (1977). Sendai Bay. In: K. Hogetsu, M. Horanaka, T. Hatanaka, T. Kawamura, (eds). Productivity of Biocenoses in Coastal Regions of Japan. (Japanese Committee for the International Biological Program Synthesis, Tokyo), 14:173-221.
GW_82	0.928325	0.376212	0.382979	1.11844	10	14	freshwater	6	NA	1955	Ohm, P. and Remmert, H. (1955). Etudes sur les rockpools des Pyrenees-Orientales, Vie et Milieu. 6:194-209.
GW_83	0.556852	0.0455922	0.445487	1.10498	25	67	freshwater	2	NA	1981	Aulio, K., Jumppanen, K., Molsa, H., Nevalainen, J., Rajasilta, M. and Vuorinen, I. (1981). Litoraalin merkitys Pyhajarven kalatuotannolle, Sakylan Pyhajarven Tila Ja Biologinen Tuotanto (Lounais-Suomen Vesiensuojeluyhdistys R. Y., Turku, Finland) 47:173-176.
GW_85	0.893247	0.313623	0.331294	1.1265	27	49	terrestrial	4	NA	1982	Mizuno, N. & Furtado, J.I. (1982). Ecological notes on fishes. In J. I. Furtado & S. Mori (eds), The Ecology of a Tropical Freshwater Swamp, the Tasek Bera. (Dr W. Junk Publishers, The Hague), pp.321-349.
GW_86	0.458089	0.113356	0.55364	0.997989	16	37	marine	NA	2.86917	1979	Hogetsu, K. (1979). Biological productivity of some coastal regions of Japan. In: M.J. Dunbar, (ed), Marine Production Mechanisms, (IBP, Cambridge University Press, Cambridge, England), pp. 71-87.
GW_87	0.830145	0.197993	0.260868	1.15428	12	20	marine	NA	NA	1982	M.S.W. Bradstreet, and W.E. Cross. (1982). Trophic Relationships at High Arctic Ice Edges. Arctic. 35(1), pp. 1-12.
GW_88	0	0.683269	1.21114	0.316731	16	42	freshwater	25.5	NA	1979	Kuusela, K, (1979). Early Summer Ecology and Community Structure of the Macrozoobenthos on Stones In the Jäväjänkoski Rapids on the River Lestijoki, Finland, Acta Universitatis Ouluensis (Ser. A, no. 87, Oulu, Finland).
GW_89	0	0.123231	1.00756	0.876769	18	32	freshwater	39	NA	1948	P.H.T. Hartley. (1948). Food and Feeding Relationships in a Community of Fresh-Water Fishes. Journal of Animal Ecology. 17(1), pp.1-14.
GW_9	0.69956	0.0232132	0.301335	1.20146	10	16	freshwater	NA	NA	1967	Kitching, J.A., and Ebling, F.J. (1967). Ecological studies at Lough Ine. Advances in Ecological Research. 4:197-291.
GW_93	0.484205	0.000165054	0.515795	1.11091	26	70	terrestrial	0.5	NA	1966	Pattie, D. L. and Verbeek, N. A. M. (1966) Alpine birds of the Beartooth Mountains, Condor 68:167-176 (1966)
GW_94	0	0.151959	1.01148	0.848041	12	19	terrestrial	0	NA	1971	Brown, J. (1971). The structure and function of the tundra ecosystem. US Tundra Biome Program 1971 Progress Report, 1.
GW_95	0.77995	0.0492023	0.225484	1.22977	10	12	terrestrial	11	NA	1975	Brown, J. (1975). Ecological investigations of the Tundra biome in the Prudhow Bay Region, Alaska, Speical Report, no. 2, Biol. Pap. Univ. Alaska.
GW_96	0	0	1	1	9	16	terrestrial	0	NA	1948	Osmolovskaya, V.I. (1948). Geographical distribution of raptors in Kazakhstan plains and their importance for pest control. Tr. Acad. Sci. USSR Inst. Geogr. 41:5-77.
GW_97	0.953683	0.0572202	0.0736169	1.34102	11	17	terrestrial	0	NA	1941	Dunaeva, T. and Kucheruk, V. (1941). Material on the ecology of the terrestrial vertebrates of the tundra of south Yamal. Bull. Soc. Nat. Moscou (N.S., Zool. Sect.). 4(19):1-80.
GW_98	0	0	1	1	17	39	terrestrial	6	NA	1980	Holm, E. and Scholtz, C.H. (1980). Structure and pattern of the Namib Desert dune ecosystem at Gobabeb. Madoqua 1: 3_x001A_39.
GW_99	0	0.648431	1.19183	0.351569	48	138	terrestrial	1.5	NA	1954	Howes, P.G. (1954). The Giant Cactus Forest and Its World: A Brief Biology of the Cactus Forest of Our American Southwest (Duell, Sloan, and Pearce, New York), pp. 222-239.
